# Supplementary material for: N-(3-Chloro­phen­yl)-2-hy­droxy­benzamide
Source: Acta Crystallogr Sect E Struct Rep Online. 2010 Nov 6;66(Pt 12):o3100. doi: 10.1107/S1600536810045046 (PMC3011749; doi:10.1107/S1600536810045046)
Supplement: Supplementary file 2 [file e-66-o3100-Isup2.hkl]

# 
# h,k,l, Fc-squared, Fo-squared, sigma(Fo-squared) and status flag 
# 
data_I
_shelx_title ' SS_I_7A in P2(1)/c' 
_shelx_refln_list_code          4 
_shelx_F_calc_maximum       95.59 
_exptl_crystal_F_000       512.00 
_reflns_d_resolution_high  0.7458 
 
loop_ 
 _symmetry_equiv_pos_as_xyz 
 'x, y, z' 
 '-x, y+1/2, -z+1/2' 
 '-x, -y, -z' 
 'x, -y-1/2, z-1/2' 
 
_cell_length_a    13.4638 
_cell_length_b    11.9019 
_cell_length_c     7.1764 
_cell_angle_alpha  90.000 
_cell_angle_beta   98.808 
_cell_angle_gamma  90.000 
 
_shelx_F_squared_multiplier     1.000 
 
loop_ 
 _refln_index_h 
 _refln_index_k 
 _refln_index_l 
 _refln_F_squared_calc 
 _refln_F_squared_meas 
 _refln_F_squared_sigma 
 _refln_observed_status 
   2   0   0     1446.66     1401.25     16.54 o 
   3   0   0       17.12       12.25      1.14 o 
   4   0   0     2386.96     2273.70     24.16 o 
   5   0   0       47.51       48.44      4.43 o 
   6   0   0     2294.08     2540.92     35.50 o 
   7   0   0        1.57        0.90      1.33 o 
   8   0   0       39.89       39.99      2.91 o 
   9   0   0       25.52       27.26      2.87 o 
  10   0   0      816.15      800.67     16.81 o 
  11   0   0      134.62      137.24      6.23 o 
  12   0   0      165.24      148.80      6.40 o 
  13   0   0       83.01       84.20      7.08 o 
  14   0   0        1.43       -1.09      2.64 o 
  15   0   0       36.50       42.53     13.47 o 
  16   0   0       28.37       50.99      7.86 o 
  17   0   0       35.05       37.23      6.30 o 
   1   1   0      300.75      279.10      5.34 o 
   2   1   0       44.95       36.17      1.20 o 
   3   1   0      384.69      377.56      3.91 o 
   4   1   0     2274.07     2157.51     19.48 o 
   5   1   0        1.00        0.96      0.65 o 
   6   1   0     2361.12     2345.50     25.69 o 
   7   1   0       66.63       66.50      3.01 o 
   8   1   0      261.11      258.77      4.71 o 
   9   1   0       56.36       48.58      2.43 o 
  10   1   0        2.16        1.51      1.43 o 
  11   1   0        5.22        7.43      1.84 o 
  12   1   0       55.58       41.13      2.74 o 
  13   1   0        1.37       -0.18      1.94 o 
  14   1   0       51.77       55.79      5.11 o 
  15   1   0        8.16        9.59      2.91 o 
  16   1   0       32.41       38.73      4.25 o 
  17   1   0        0.38        0.65      2.70 o 
   0   2   0     3197.83     3122.04     32.01 o 
   1   2   0      621.14      660.30      7.37 o 
   2   2   0      234.55      230.61      2.70 o 
   3   2   0      155.17      164.08      2.35 o 
   4   2   0      211.31      209.07      3.46 o 
   5   2   0      112.76      110.80      2.55 o 
   6   2   0      209.59      209.55      4.71 o 
   7   2   0      514.68      502.45      7.63 o 
   8   2   0       16.95       14.88      1.65 o 
   9   2   0       70.76       66.41      3.16 o 
  10   2   0      562.63      527.54      8.07 o 
  11   2   0      609.81      606.38      9.19 o 
  12   2   0       19.51       18.50      2.41 o 
  13   2   0       57.51       58.93      5.27 o 
  14   2   0       17.10       22.47      3.18 o 
  15   2   0        3.07        4.86      2.57 o 
  16   2   0        1.92        1.86      2.63 o 
  17   2   0        0.39       -2.55      2.55 o 
   1   3   0        0.02       -0.47      0.47 o 
   2   3   0      751.18      707.59      5.99 o 
   3   3   0      596.53      620.63      6.18 o 
   4   3   0      311.37      367.35      4.31 o 
   5   3   0     4057.43     4167.52     43.50 o 
   6   3   0        6.85        0.23      1.01 o 
   7   3   0     1247.27     1256.98     15.16 o 
   8   3   0      398.52      401.77      7.76 o 
   9   3   0      135.13      116.93      3.92 o 
  10   3   0     1284.75     1233.33     19.89 o 
  11   3   0      272.52      282.28      5.92 o 
  12   3   0       18.97       18.48      2.79 o 
  13   3   0        0.67       -0.32      2.01 o 
  14   3   0        0.04        0.50      2.00 o 
  15   3   0      103.89      118.49      6.48 o 
  16   3   0       28.23       40.91      4.43 o 
  17   3   0        2.82        1.98      2.89 o 
   0   4   0       19.21       11.31      1.13 o 
   1   4   0     2214.30     2239.48     15.57 o 
   2   4   0      812.16      782.31      7.17 o 
   3   4   0      991.71     1062.34      9.34 o 
   4   4   0      619.94      647.88      8.48 o 
   5   4   0        0.55        3.06      1.13 o 
   6   4   0      246.65      293.27      5.67 o 
   7   4   0       41.23       32.50      2.13 o 
   8   4   0       45.34       47.06      2.85 o 
   9   4   0      862.68      855.02     16.87 o 
  10   4   0      343.14      342.94      7.14 o 
  11   4   0       31.62       26.46      2.59 o 
  12   4   0       85.03       76.65      4.67 o 
  13   4   0        4.87        2.09      2.19 o 
  14   4   0       27.71       26.40      3.40 o 
  15   4   0        0.95        5.49      2.65 o 
  16   4   0        0.10       -2.33      2.33 o 
  17   4   0        0.65        0.44      2.62 o 
   1   5   0        2.84        2.43      0.71 o 
   2   5   0       53.21       62.11      1.92 o 
   3   5   0      255.85      275.83      6.01 o 
   4   5   0       76.90       74.88      3.40 o 
   5   5   0      102.50      104.42      3.10 o 
   6   5   0      163.13      172.77      4.17 o 
   7   5   0        2.00        4.90      1.41 o 
   8   5   0       55.80       49.31      3.18 o 
   9   5   0       48.41       37.97      3.64 o 
  10   5   0       46.28       45.44      4.51 o 
  11   5   0        1.49       -1.83      1.83 o 
  12   5   0        3.05        0.82      1.99 o 
  13   5   0       49.29       46.55      4.03 o 
  14   5   0        2.54        2.00      2.20 o 
  15   5   0        3.69        1.56      2.35 o 
  16   5   0        0.01        1.12      3.30 o 
   0   6   0      555.13      574.09     10.53 o 
   1   6   0      109.42      111.90      2.61 o 
   2   6   0     1359.53     1380.49     12.88 o 
   3   6   0      876.11      926.72     13.87 o 
   4   6   0      174.67      175.12      3.96 o 
   5   6   0      147.34      134.03      4.63 o 
   6   6   0       45.80       53.53      3.00 o 
   7   6   0       44.16       42.40      2.59 o 
   8   6   0       17.58       19.65      2.49 o 
   9   6   0      642.37      656.53     11.84 o 
  10   6   0       19.46       15.01      2.91 o 
  11   6   0        4.89        4.73      2.71 o 
  12   6   0       26.62       29.86      3.85 o 
  13   6   0       17.74       18.88      4.06 o 
  14   6   0        6.09        2.37      2.53 o 
  15   6   0       53.05       52.94      4.87 o 
  16   6   0        0.01        4.71      2.90 o 
   1   7   0        6.57        8.44      1.20 o 
   2   7   0     1639.37     1844.78     16.91 o 
   3   7   0        0.29        1.19      1.15 o 
   4   7   0        2.47       -0.39      1.20 o 
   5   7   0      121.68      130.34      3.70 o 
   6   7   0      175.47      178.00      4.44 o 
   7   7   0      225.82      220.17      6.89 o 
   8   7   0       49.82       54.88      3.04 o 
   9   7   0      366.22      368.49     10.22 o 
  10   7   0      177.97      170.60      7.13 o 
  11   7   0       12.09        7.74      2.84 o 
  12   7   0      101.86      108.85      7.00 o 
  13   7   0        1.13        0.90      2.24 o 
  14   7   0        3.67        1.63      2.48 o 
  15   7   0       47.52       58.93      5.17 o 
   0   8   0        4.53        2.94      1.80 o 
   1   8   0        0.06       -1.03      1.03 o 
   2   8   0      100.27      111.10      5.21 o 
   3   8   0       16.94       18.06      1.83 o 
   4   8   0      168.41      163.71      4.04 o 
   5   8   0        3.95        3.65      1.52 o 
   6   8   0      113.23      107.30      4.26 o 
   7   8   0       18.68       20.64      2.35 o 
   8   8   0      765.08      795.94     13.71 o 
   9   8   0      143.82      143.64      7.19 o 
  10   8   0        0.31        4.17      2.05 o 
  11   8   0        1.14        2.92      2.01 o 
  12   8   0       23.07       30.70      4.44 o 
  13   8   0        0.25       -0.30      2.45 o 
  14   8   0        2.68        0.86      3.11 o 
  15   8   0        0.70       -1.68      3.90 o 
   1   9   0        0.31       -0.01      1.23 o 
   2   9   0       89.86       95.57      3.59 o 
   3   9   0       19.34       20.03      2.37 o 
   4   9   0       47.50       48.51      2.91 o 
   5   9   0      102.40       93.65      3.80 o 
   6   9   0       39.11       32.87      2.88 o 
   7   9   0       60.42       53.31      3.47 o 
   8   9   0        2.21        1.68      1.89 o 
   9   9   0      130.77      124.27      5.35 o 
  10   9   0       12.67       18.64      3.76 o 
  11   9   0       25.93       21.76      3.98 o 
  12   9   0       65.20       65.98      7.78 o 
  13   9   0        1.61        5.33      3.39 o 
  14   9   0        4.32        5.65      3.22 o 
   0  10   0      570.58      610.03     11.06 o 
   1  10   0      608.25      634.31     10.49 o 
   2  10   0      445.61      440.68      7.13 o 
   3  10   0      670.73      687.96     13.99 o 
   4  10   0       39.81       35.12      3.94 o 
   5  10   0        8.79        4.88      2.07 o 
   6  10   0       44.18       40.06      3.26 o 
   7  10   0       41.94       46.96      3.51 o 
   8  10   0       32.20       26.97      3.99 o 
   9  10   0       80.47       87.37      6.31 o 
  10  10   0       41.78       51.73      5.23 o 
  11  10   0       13.98       12.82      3.80 o 
  12  10   0       39.97       55.75      5.76 o 
  13  10   0        0.24       -0.86      3.20 o 
   1  11   0        3.55        4.14      1.82 o 
   2  11   0      283.83      288.26      7.51 o 
   3  11   0      334.93      354.36     10.51 o 
   4  11   0       29.53       32.10      4.15 o 
   5  11   0       42.06       45.98      4.67 o 
   6  11   0        9.49        5.38      2.91 o 
   7  11   0      104.06       89.69      6.43 o 
   8  11   0        0.77        1.74      2.76 o 
   9  11   0        0.31        1.11      2.84 o 
  10  11   0        1.38        3.25      2.95 o 
  11  11   0       23.53       35.57      9.22 o 
  12  11   0        0.03       -3.11      3.11 o 
   0  12   0      119.08      122.93      8.99 o 
   1  12   0       25.49       23.45      3.33 o 
   2  12   0       18.32       19.85      3.66 o 
   3  12   0       18.91        9.61      3.24 o 
   4  12   0        9.17       11.01      3.36 o 
   5  12   0        7.30        9.39      3.24 o 
   6  12   0       12.95        8.31      3.60 o 
   7  12   0       18.11       20.78      4.00 o 
   8  12   0        0.00       -0.26      2.72 o 
   9  12   0       19.24       24.59      4.56 o 
  10  12   0       15.93       16.43      5.78 o 
  11  12   0        0.00       -2.86      2.86 o 
   1  13   0       93.25       94.60      5.83 o 
   2  13   0       30.33       37.31      4.73 o 
   3  13   0       43.47       38.10      5.96 o 
   4  13   0       76.10       72.88      9.21 o 
   5  13   0        0.01       -0.01      2.94 o 
   6  13   0       24.01       26.14      4.45 o 
   7  13   0       17.69       10.63      3.80 o 
   8  13   0       42.68       56.41      5.88 o 
   9  13   0        0.98       -2.25      3.37 o 
  10  13   0       10.98       17.54      4.60 o 
   0  14   0      105.38      105.59      9.37 o 
   1  14   0        1.76        0.12      3.01 o 
   2  14   0        8.83       10.96      3.86 o 
   3  14   0       15.53        9.65      3.67 o 
   4  14   0       26.20       32.87      4.86 o 
   5  14   0        5.95        6.01      3.60 o 
   6  14   0       44.07       50.19      7.30 o 
   7  14   0        9.92        9.41      3.82 o 
   8  14   0        1.61        3.44      4.78 o 
   1  15   0        2.40        5.27      3.67 o 
   2  15   0        3.35       -1.25      3.44 o 
   3  15   0        0.20        0.09      4.15 o 
   4  15   0        0.50        4.07      3.75 o 
   5  15   0        2.06       -2.90      3.87 o 
 -17   1   1       72.09       79.97      7.03 o 
 -16   1   1        1.72        2.13      2.58 o 
 -15   1   1       30.22       40.22      4.09 o 
 -14   1   1       10.31        9.98      2.63 o 
 -13   1   1      408.75      395.77      9.63 o 
 -12   1   1        0.02        3.60      2.03 o 
 -11   1   1       71.12       50.96      2.83 o 
 -10   1   1        0.01       -0.59      1.42 o 
  -9   1   1       93.18       85.48      3.06 o 
  -8   1   1       14.79        7.43      1.27 o 
  -7   1   1       76.48      119.68      2.76 o 
  -6   1   1     4359.61     4372.00     41.54 o 
  -5   1   1      315.24      297.58      3.97 o 
  -4   1   1     3068.14     2951.38     22.95 o 
  -3   1   1     2041.28     1958.20     14.52 o 
  -1   1   1      856.15      807.98      5.87 o 
   0   1   1     1712.27     1610.28     14.12 o 
   1   1   1      210.42      204.18      2.33 o 
   2   1   1     2472.35     2461.53     21.34 o 
   3   1   1      666.95      633.52      6.35 o 
   4   1   1      469.96      477.41      5.34 o 
   5   1   1      225.42      223.08      3.67 o 
   6   1   1      365.16      326.27      9.07 o 
   7   1   1       28.93       24.82      1.81 o 
   8   1   1      331.01      319.75      5.90 o 
   9   1   1      215.97      207.04      5.13 o 
  10   1   1        8.72        7.06      1.81 o 
  11   1   1      809.71      799.58     14.38 o 
  12   1   1        3.69        3.33      1.63 o 
  13   1   1       38.46       40.34      3.66 o 
  14   1   1       15.21       16.49      2.96 o 
  15   1   1        0.39       -2.17      2.17 o 
  16   1   1        0.57       -2.21      2.21 o 
  17   1   1       52.27       63.60      7.56 o 
 -17   2   1        8.56       11.56      3.67 o 
 -16   2   1       23.48       24.92      3.76 o 
 -15   2   1       16.27        6.96      2.79 o 
 -14   2   1       22.94       17.49      3.00 o 
 -13   2   1      115.59       98.28      6.02 o 
 -12   2   1        2.83       -1.74      1.74 o 
 -11   2   1      806.94      776.25     11.77 o 
 -10   2   1        0.08       -0.72      1.28 o 
  -9   2   1      505.13      495.82      7.71 o 
  -8   2   1      438.06      456.07      6.54 o 
  -7   2   1      458.03      472.29      6.41 o 
  -6   2   1      949.15     1015.82     11.16 o 
  -5   2   1      479.62      509.36      5.89 o 
  -4   2   1        7.57        4.75      0.66 o 
  -3   2   1       86.85       85.25      1.81 o 
  -2   2   1     1406.82     1323.44     10.73 o 
  -1   2   1      773.94      744.34      5.69 o 
   0   2   1     4759.16     4793.31     34.46 o 
   2   2   1     9138.29     9416.66    211.59 o 
   3   2   1      657.51      626.67      8.13 o 
   4   2   1     1362.66     1329.15     11.79 o 
   5   2   1       62.76       52.73      1.92 o 
   6   2   1     2094.68     2135.52     23.64 o 
   7   2   1      362.88      418.43      6.72 o 
   8   2   1       38.94       44.61      2.48 o 
   9   2   1       52.54       46.73      2.70 o 
  10   2   1        0.24        1.20      1.55 o 
  11   2   1      413.91      410.88      7.99 o 
  12   2   1      149.95      165.43      4.83 o 
  13   2   1      140.71      154.72      6.19 o 
  14   2   1        9.80       13.90      2.82 o 
  15   2   1       26.23       30.95      3.65 o 
  16   2   1        6.29        8.04      2.95 o 
  17   2   1        0.03       -3.89      4.47 o 
 -17   3   1        5.36        7.78      3.22 o 
 -16   3   1        3.67        4.65      2.72 o 
 -15   3   1        4.10        6.16      2.68 o 
 -14   3   1       19.18       18.33      3.57 o 
 -13   3   1        4.32        0.47      2.08 o 
 -12   3   1      147.07      143.39      6.11 o 
 -11   3   1       71.50       75.11      3.41 o 
 -10   3   1       50.62       46.64      2.63 o 
  -9   3   1       67.20       69.96      2.84 o 
  -8   3   1       17.47       17.18      1.61 o 
  -7   3   1      374.77      362.64      5.45 o 
  -6   3   1        0.28        2.07      1.01 o 
  -5   3   1      250.82      235.84      4.79 o 
  -4   3   1       55.28       59.49      1.81 o 
  -3   3   1     1013.53      988.56      8.68 o 
  -2   3   1       11.95        8.68      0.74 o 
  -1   3   1       93.17       84.62      1.89 o 
   0   3   1     4869.25     4920.05     35.70 o 
   1   3   1      523.86      504.74      4.29 o 
   2   3   1     1149.45     1141.13      9.54 o 
   3   3   1      198.34      199.86      4.01 o 
   4   3   1      613.37      650.06      7.66 o 
   5   3   1        4.00        8.76      1.37 o 
   6   3   1        9.37        9.44      1.30 o 
   7   3   1      627.91      626.22      9.00 o 
   8   3   1      263.65      246.35      5.29 o 
   9   3   1       13.04        9.06      1.77 o 
  10   3   1      102.82       91.78      3.98 o 
  11   3   1        5.24        2.26      1.71 o 
  12   3   1      108.98       97.53      8.58 o 
  13   3   1       56.65       45.51      3.88 o 
  14   3   1        2.70        4.16      2.37 o 
  15   3   1        0.12        1.09      2.35 o 
  16   3   1        0.00       -2.84      2.84 o 
  17   3   1        0.94        3.39      4.00 o 
 -17   4   1        2.80        5.03      3.06 o 
 -16   4   1        6.22        5.28      4.11 o 
 -15   4   1       20.53       23.71      3.59 o 
 -14   4   1        1.74        2.13      2.25 o 
 -13   4   1       40.08       45.13      4.05 o 
 -12   4   1      242.71      224.56      8.86 o 
 -11   4   1       65.69       63.20      3.20 o 
 -10   4   1       12.68       16.54      2.07 o 
  -9   4   1       23.62       20.49      2.00 o 
  -8   4   1       11.12       14.33      1.79 o 
  -7   4   1      122.82      127.24      3.63 o 
  -6   4   1      117.09      123.45      3.27 o 
  -5   4   1      566.86      583.58     10.80 o 
  -4   4   1      238.32      241.60      4.91 o 
  -3   4   1      431.72      448.57      5.47 o 
  -2   4   1     3475.41     3553.13     27.91 o 
  -1   4   1       23.47       26.04      0.91 o 
   0   4   1      498.22      485.29      4.42 o 
   1   4   1       37.52       38.70      1.35 o 
   2   4   1      379.03      360.12      3.93 o 
   3   4   1       51.55       56.66      2.06 o 
   4   4   1     3350.94     3525.83     37.08 o 
   5   4   1       99.99      117.09      3.53 o 
   6   4   1     1760.03     1735.03     22.47 o 
   7   4   1       46.02       53.31      4.62 o 
   8   4   1      187.88      178.58      5.23 o 
   9   4   1      122.31      130.83      4.27 o 
  10   4   1      289.73      286.00      7.20 o 
  11   4   1        1.19        2.40      1.71 o 
  12   4   1        5.16        4.19      2.05 o 
  13   4   1       93.38       92.44      5.30 o 
  14   4   1        8.39        7.06      2.45 o 
  15   4   1        6.49        5.99      2.62 o 
  16   4   1        5.78        2.74      3.20 o 
 -17   5   1        0.22        2.26      3.10 o 
 -16   5   1        2.22        1.13      2.88 o 
 -15   5   1        2.72        0.73      2.49 o 
 -14   5   1       64.16       78.36      5.32 o 
 -13   5   1       37.13       38.33      3.83 o 
 -12   5   1        8.54        9.21      2.54 o 
 -11   5   1       36.44       33.44      3.96 o 
 -10   5   1      522.77      562.69      8.61 o 
  -9   5   1        0.40        0.55      1.62 o 
  -8   5   1     1546.19     1500.78     23.66 o 
  -7   5   1      265.07      230.88      5.75 o 
  -6   5   1     1008.68     1026.02     14.78 o 
  -5   5   1      172.43      153.94      4.20 o 
  -4   5   1     3469.00     3678.12     39.45 o 
  -3   5   1      813.21      833.49     10.76 o 
  -2   5   1     1318.82     1577.44     15.23 o 
  -1   5   1     1419.57     1529.60     13.01 o 
   0   5   1      335.03      307.44      3.96 o 
   1   5   1        3.04        1.56      0.73 o 
   2   5   1      308.92      317.84      4.31 o 
   3   5   1     1412.78     1458.18     14.22 o 
   4   5   1     1878.09     2021.90     20.63 o 
   5   5   1       38.05       30.31      2.30 o 
   6   5   1      443.49      437.61      8.05 o 
   7   5   1      364.49      334.42      7.04 o 
   8   5   1      234.52      254.58      6.33 o 
   9   5   1        0.11        0.36      1.52 o 
  10   5   1        2.96        1.32      1.65 o 
  11   5   1       54.28       47.94      3.77 o 
  12   5   1       45.58       45.31      3.89 o 
  13   5   1        0.85        1.77      2.21 o 
  14   5   1        6.15        5.02      2.63 o 
  15   5   1        2.76       -0.84      2.57 o 
  16   5   1        0.18        0.32      3.10 o 
 -16   6   1        0.51        4.01      3.07 o 
 -15   6   1        0.34        3.11      2.85 o 
 -14   6   1        0.10       -2.34      2.78 o 
 -13   6   1        0.69       -0.12      2.91 o 
 -12   6   1       70.92       87.48      6.25 o 
 -11   6   1       72.89       71.57      5.50 o 
 -10   6   1        4.87        6.62      2.60 o 
  -9   6   1        6.25        4.88      2.55 o 
  -8   6   1       55.49       65.41      3.75 o 
  -7   6   1       19.77       20.98      2.93 o 
  -6   6   1      307.93      293.75      5.37 o 
  -5   6   1      106.08      121.86      2.89 o 
  -4   6   1      822.58      942.31     14.21 o 
  -3   6   1      139.32      150.98      3.88 o 
  -2   6   1       23.72       41.11      1.74 o 
  -1   6   1      593.21      618.51      7.18 o 
   0   6   1      100.72       89.02      2.24 o 
   1   6   1      922.26      946.15     10.11 o 
   2   6   1      676.70      759.91     10.10 o 
   3   6   1      694.60      692.70      8.60 o 
   4   6   1       18.29       21.18      1.81 o 
   5   6   1      261.88      264.92      7.27 o 
   6   6   1       31.74       29.33      2.20 o 
   7   6   1        0.02       -0.94      1.59 o 
   8   6   1       25.54       26.18      2.74 o 
   9   6   1        2.50        2.20      1.95 o 
  10   6   1      257.80      248.23     15.54 o 
  11   6   1       38.84       37.23      3.51 o 
  12   6   1        2.80        4.79      2.23 o 
  13   6   1       46.14       44.53      6.46 o 
  14   6   1       19.12       18.94      3.40 o 
  15   6   1        8.12        3.11      3.11 o 
  16   6   1        5.03        9.78      3.85 o 
 -16   7   1        5.68       11.37      3.66 o 
 -15   7   1        7.97       11.77      3.41 o 
 -14   7   1        1.35       -0.99      2.44 o 
 -13   7   1        0.09       -0.82      2.79 o 
 -12   7   1        0.03        0.64      2.84 o 
 -11   7   1        0.30       -1.22      4.60 o 
 -10   7   1       14.65       14.44      3.11 o 
  -9   7   1        8.33        2.77      2.14 o 
  -8   7   1       36.15       34.62      2.38 o 
  -7   7   1      351.93      328.45      6.13 o 
  -6   7   1       26.57       25.20      3.13 o 
  -5   7   1        0.75       -0.72      1.03 o 
  -4   7   1      484.79      481.00      8.53 o 
  -3   7   1        5.81        1.25      0.96 o 
  -2   7   1       54.36       46.49      2.06 o 
  -1   7   1       63.53       69.71      2.28 o 
   0   7   1        1.26        1.36      0.95 o 
   1   7   1        6.00        5.48      1.12 o 
   2   7   1      882.12      928.01     11.12 o 
   3   7   1      449.08      464.50      8.61 o 
   4   7   1        1.97        1.52      1.46 o 
   5   7   1        1.30        0.79      1.34 o 
   6   7   1       43.95       45.44      2.72 o 
   7   7   1       17.15       16.05      2.12 o 
   8   7   1      447.21      423.80      8.53 o 
   9   7   1       93.63       74.50      5.15 o 
  10   7   1       46.94       33.08      4.06 o 
  11   7   1        3.69        3.46      2.24 o 
  12   7   1       15.06       13.13      2.81 o 
  13   7   1       27.65       27.73      3.60 o 
  14   7   1       24.13       27.64      4.51 o 
  15   7   1        0.08       -1.27      2.99 o 
 -15   8   1        4.36        4.19      3.22 o 
 -14   8   1       14.55       10.46      3.69 o 
 -13   8   1       63.76       77.46      6.52 o 
 -12   8   1       27.45       21.68      4.04 o 
 -11   8   1      149.86      152.77      8.16 o 
 -10   8   1       14.65       12.41      3.23 o 
  -9   8   1      194.25      181.11      7.92 o 
  -8   8   1      871.10      835.85     13.59 o 
  -7   8   1      139.96      131.95      3.86 o 
  -6   8   1      166.71      169.45      6.63 o 
  -5   8   1       36.08       32.95      3.55 o 
  -4   8   1      137.77      151.78      4.92 o 
  -3   8   1        0.01       -1.08      1.45 o 
  -2   8   1      152.98      162.34      3.76 o 
  -1   8   1      144.00      135.26      3.21 o 
   0   8   1      107.97      123.38      3.18 o 
   1   8   1      223.85      225.97      4.01 o 
   2   8   1      695.60      675.11     11.77 o 
   3   8   1        1.58       -0.15      1.63 o 
   4   8   1      242.58      222.87      6.05 o 
   5   8   1      182.49      184.18      8.47 o 
   6   8   1       15.41       14.86      4.10 o 
   7   8   1       93.12      100.49      4.08 o 
   8   8   1      115.48      108.84      4.97 o 
   9   8   1      117.34      101.16      6.78 o 
  10   8   1      102.45      104.28      6.61 o 
  11   8   1       68.74       67.91      6.69 o 
  12   8   1       67.09       71.56      5.10 o 
  13   8   1       27.50       31.39      4.89 o 
  14   8   1       40.51       48.23      5.50 o 
 -14   9   1       96.44      125.84      8.96 o 
 -13   9   1        5.34        3.36      3.39 o 
 -12   9   1       27.14       40.99      5.08 o 
 -11   9   1        1.85       -2.57      2.57 o 
 -10   9   1      157.81      134.17      7.67 o 
  -9   9   1       48.01       44.94      7.39 o 
  -8   9   1        4.60        6.37      2.75 o 
  -7   9   1        0.29        0.46      2.28 o 
  -6   9   1       43.10       50.03      3.65 o 
  -5   9   1      106.46      108.85      4.93 o 
  -4   9   1      220.30      222.53      6.26 o 
  -3   9   1       24.67       23.65      2.74 o 
  -2   9   1      355.10      368.27      5.35 o 
  -1   9   1       23.26       26.15      2.31 o 
   0   9   1       18.26       17.47      1.87 o 
   1   9   1       69.38       73.15      4.05 o 
   2   9   1      136.57      127.29      3.95 o 
   3   9   1       29.36       29.14      2.66 o 
   4   9   1       82.49       78.81      7.26 o 
   5   9   1       45.62       42.37      3.29 o 
   6   9   1      147.07      140.36     10.67 o 
   7   9   1       82.54       65.61      4.17 o 
   8   9   1      142.95      152.52      5.83 o 
   9   9   1       12.78       12.69      2.60 o 
  10   9   1        2.24        2.80      2.73 o 
  11   9   1       40.13       38.10      8.56 o 
  12   9   1        3.86        7.26      2.88 o 
  13   9   1        8.73       16.02      4.13 o 
  14   9   1       10.52        5.35      4.26 o 
 -13  10   1        1.93        3.61      3.71 o 
 -12  10   1        3.62        5.77      3.44 o 
 -11  10   1       12.77       14.06      3.77 o 
 -10  10   1        6.57        7.44      3.38 o 
  -9  10   1        8.80        9.98      3.19 o 
  -8  10   1       16.26       12.55      4.49 o 
  -7  10   1        1.37        0.98      3.81 o 
  -6  10   1       27.57       24.65      3.99 o 
  -5  10   1        0.08       -0.28      2.32 o 
  -4  10   1       21.00       17.51      3.16 o 
  -3  10   1       57.44       52.05      3.72 o 
  -2  10   1       78.29       77.45      3.20 o 
  -1  10   1       27.58       31.21      2.62 o 
   0  10   1        9.70        6.58      1.69 o 
   1  10   1       72.16       70.14      3.31 o 
   2  10   1        0.00       -1.84      1.84 o 
   3  10   1      129.03      113.67      5.27 o 
   4  10   1      196.21      203.40      6.36 o 
   5  10   1      116.28      114.63      5.20 o 
   6  10   1        2.30        3.46      2.07 o 
   7  10   1       46.58       55.73      6.25 o 
   8  10   1       34.95       34.34      3.65 o 
   9  10   1      168.55      166.40     14.25 o 
  10  10   1       76.90       58.93      5.66 o 
  11  10   1       18.76       16.83      3.87 o 
  12  10   1        0.05       -1.25      3.03 o 
  13  10   1       38.11       49.60      6.16 o 
 -12  11   1        0.01        1.34      3.28 o 
 -11  11   1       17.53       23.94      4.62 o 
 -10  11   1        6.08        6.80      3.39 o 
  -9  11   1       17.80       13.88      3.77 o 
  -8  11   1        4.33        1.68      2.80 o 
  -7  11   1        3.02        4.08      2.86 o 
  -6  11   1       67.56       62.75      5.35 o 
  -5  11   1      156.41      158.55      7.69 o 
  -4  11   1       66.05       49.30      4.78 o 
  -3  11   1      562.84      554.45     13.53 o 
  -2  11   1        2.57        2.33      2.30 o 
  -1  11   1      177.52      182.31      6.39 o 
   0  11   1      204.96      202.40      5.70 o 
   1  11   1        7.96        9.90      2.14 o 
   2  11   1       40.89       42.65      3.78 o 
   3  11   1      138.64      130.52      7.19 o 
   4  11   1       18.71       15.63      2.74 o 
   5  11   1       50.11       53.04      4.06 o 
   6  11   1        3.88        1.86      2.29 o 
   7  11   1       35.76       40.14      4.66 o 
   8  11   1       74.45       67.32      5.80 o 
   9  11   1        6.15        6.34      3.85 o 
  10  11   1        0.25        0.98      2.94 o 
  11  11   1       38.96       40.99      6.12 o 
  12  11   1        3.44        4.09      3.57 o 
 -11  12   1        1.37        5.87      3.85 o 
 -10  12   1       56.17       59.54      6.34 o 
  -9  12   1        8.59       16.13      4.33 o 
  -8  12   1       33.91       32.42      6.09 o 
  -7  12   1        6.51       13.00      3.57 o 
  -6  12   1       37.99       35.60      4.97 o 
  -5  12   1        7.43       11.30      5.70 o 
  -4  12   1        2.97        5.22      2.95 o 
  -3  12   1        5.56        4.98      2.95 o 
  -2  12   1       51.87       60.00      7.60 o 
  -1  12   1        0.05       -2.23      2.23 o 
   0  12   1      295.55      290.64      8.47 o 
   1  12   1      276.59      298.74     15.21 o 
   2  12   1       69.70       72.49     12.29 o 
   3  12   1       49.86       64.21      5.71 o 
   4  12   1        7.55        3.94      3.08 o 
   5  12   1       49.01       43.16      6.24 o 
   6  12   1        3.91        6.48      2.97 o 
   7  12   1        7.41        7.79      5.48 o 
   8  12   1       26.63       22.16      4.21 o 
   9  12   1        1.25        0.51      3.21 o 
  10  12   1       12.01        7.26      3.72 o 
  11  12   1        6.25        6.99      3.83 o 
 -10  13   1        9.75       11.49      7.01 o 
  -9  13   1       13.71       17.91      4.27 o 
  -8  13   1        1.35        1.58      3.35 o 
  -7  13   1        9.59        4.69      3.15 o 
  -6  13   1        7.13        6.04      3.31 o 
  -5  13   1        1.98        1.36      2.85 o 
  -4  13   1       19.23       22.77      4.18 o 
  -3  13   1       23.33       14.30      3.76 o 
  -2  13   1       42.08       42.42      4.12 o 
  -1  13   1        0.19       -1.52      2.37 o 
   0  13   1       49.13       48.01      5.11 o 
   1  13   1        0.16        0.68      2.76 o 
   2  13   1        0.08       -1.02      2.71 o 
   3  13   1        9.44        3.80      3.20 o 
   4  13   1       35.85       36.54      4.72 o 
   5  13   1        0.16       -1.04      2.84 o 
   6  13   1        5.89        4.98      3.36 o 
   7  13   1       20.41       28.15      4.54 o 
   8  13   1        1.82       -3.12      3.12 o 
   9  13   1        0.31       -3.05      3.15 o 
  -8  14   1       15.13       11.58      4.24 o 
  -7  14   1       10.20        9.96      4.58 o 
  -6  14   1        0.53        0.66      3.28 o 
  -5  14   1        9.08       10.42      3.84 o 
  -4  14   1        9.84       10.99      3.71 o 
  -3  14   1        0.75       -2.89      2.89 o 
  -2  14   1       21.49       17.45      6.02 o 
  -1  14   1        8.06       12.02      3.17 o 
   0  14   1       77.89       87.15      7.74 o 
   1  14   1       46.81       50.77      5.50 o 
   2  14   1        0.87        2.96      3.06 o 
   3  14   1       33.96       35.44      5.14 o 
   4  14   1        3.75        6.37      4.32 o 
   5  14   1       10.74       12.90      4.00 o 
   6  14   1        1.16       -1.20      4.12 o 
   7  14   1       28.79       35.45      5.41 o 
  -5  15   1       12.47       12.79      4.32 o 
  -4  15   1       10.12       16.33      4.34 o 
  -3  15   1        2.29       -2.98      2.98 o 
  -2  15   1        1.43        0.99      3.60 o 
  -1  15   1        6.07       10.75      3.52 o 
   0  15   1        2.74       -0.46      3.45 o 
   1  15   1       30.98       30.91      5.72 o 
   2  15   1       21.22       24.52      5.85 o 
   3  15   1       10.39       10.34      4.15 o 
   4  15   1       18.76       26.25      6.78 o 
   5  15   1        0.21       -0.49      3.53 o 
 -17   0   2        0.18       -3.53      3.53 o 
 -16   0   2       58.36       58.42      6.92 o 
 -15   0   2        2.88        4.70      3.56 o 
 -14   0   2        0.16       -2.48      3.02 o 
 -13   0   2      151.44      134.52      8.81 o 
 -12   0   2      185.05      163.33     10.88 o 
 -11   0   2      245.30      241.25      9.62 o 
 -10   0   2        8.60        8.43      2.14 o 
  -9   0   2      688.85      682.90     12.53 o 
  -8   0   2      346.95      364.82      9.90 o 
  -7   0   2     1003.28      976.50     13.33 o 
  -6   0   2     2370.05     2428.02     29.04 o 
  -5   0   2        2.29        1.40      0.99 o 
  -4   0   2       28.02       30.92      1.77 o 
  -3   0   2     1207.09     1162.00     14.70 o 
  -2   0   2       94.85       93.15      2.14 o 
  -1   0   2      538.01      519.54      6.79 o 
   2   0   2      885.06      802.84     13.68 o 
   3   0   2       11.29       13.34      1.05 o 
   4   0   2     2831.95     2784.65     37.46 o 
   5   0   2        1.15       -0.39      0.85 o 
   6   0   2      793.80      766.54     12.83 o 
   7   0   2       22.52       18.07      2.59 o 
   8   0   2      255.38      249.30      8.12 o 
   9   0   2        4.23        5.76      3.67 o 
  10   0   2       40.27       40.03      4.43 o 
  11   0   2      256.57      267.51      8.19 o 
  12   0   2       48.48       49.36      4.25 o 
  13   0   2      137.26      125.16     13.42 o 
  14   0   2       80.26       82.84      7.20 o 
  15   0   2       13.68       19.21      6.50 o 
  16   0   2       14.21       19.02      6.78 o 
 -17   1   2        8.04        4.17      2.98 o 
 -16   1   2        1.20        4.23      2.68 o 
 -15   1   2       44.75       46.35      4.33 o 
 -14   1   2        3.02        1.52      2.17 o 
 -13   1   2       12.90       18.56      2.90 o 
 -12   1   2       85.13       72.13      4.50 o 
 -11   1   2       10.95       13.73      2.15 o 
 -10   1   2       63.39       58.59      3.04 o 
  -9   1   2       72.02       72.19      2.52 o 
  -8   1   2       58.45       59.67      2.47 o 
  -7   1   2      135.40      136.86      2.88 o 
  -6   1   2      935.81     1062.34     10.71 o 
  -5   1   2     1563.32     1589.70     13.34 o 
  -4   1   2      106.53       96.45      1.73 o 
  -3   1   2      282.27      268.04      2.67 o 
  -2   1   2     1601.69     1500.77     12.93 o 
  -1   1   2       39.93       31.58      1.76 o 
   1   1   2     5093.46     5154.49    115.64 o 
   2   1   2        5.04        6.19      0.61 o 
   3   1   2       18.45       18.26      0.78 o 
   4   1   2      291.83      300.68      3.44 o 
   5   1   2      946.46      955.79      9.63 o 
   6   1   2      242.35      241.59      4.47 o 
   7   1   2        0.54       -0.94      1.01 o 
   8   1   2       67.34       71.22      4.05 o 
   9   1   2      116.66      124.70      6.23 o 
  10   1   2      779.31      794.35     11.60 o 
  11   1   2      339.57      334.12      7.06 o 
  12   1   2       73.28       77.69      3.98 o 
  13   1   2        0.93       -1.67      1.71 o 
  14   1   2        3.18       -0.16      2.53 o 
  15   1   2        4.24        8.03      6.40 o 
  16   1   2        6.57        8.24      4.14 o 
 -17   2   2        0.01        0.65      3.03 o 
 -16   2   2        6.91        8.88      2.94 o 
 -15   2   2        1.77       -0.83      2.39 o 
 -14   2   2       13.49       16.33      3.19 o 
 -13   2   2       14.68        9.18      2.48 o 
 -12   2   2        0.73        0.93      1.86 o 
 -11   2   2      130.89      111.35      6.42 o 
 -10   2   2      175.27      168.01      6.57 o 
  -9   2   2       44.73       43.83      2.84 o 
  -8   2   2        4.37        3.16      1.20 o 
  -7   2   2      285.61      274.45      6.82 o 
  -6   2   2        0.16       -0.06      0.86 o 
  -5   2   2      923.76      975.36      8.71 o 
  -4   2   2     1169.11     1187.36     10.10 o 
  -3   2   2     1122.27     1170.65      8.93 o 
  -2   2   2      198.61      189.23      2.02 o 
  -1   2   2       18.80       16.15      0.75 o 
   1   2   2     2125.40     2116.11     20.30 o 
   2   2   2      312.66      298.92      4.12 o 
   3   2   2       26.66       28.00      1.13 o 
   4   2   2      328.55      357.12      4.29 o 
   5   2   2      681.30      724.49      9.24 o 
   6   2   2      167.57      168.63      3.73 o 
   7   2   2      227.75      231.22      4.62 o 
   8   2   2       89.15       96.15      3.48 o 
   9   2   2      136.45      124.81      3.95 o 
  10   2   2      128.88      139.78      5.76 o 
  11   2   2      316.35      323.95      6.94 o 
  12   2   2        0.10        1.52      1.79 o 
  13   2   2       14.62       12.58      2.61 o 
  14   2   2        8.89       10.21      2.94 o 
  15   2   2       27.38       25.09      5.03 o 
  16   2   2        2.33       -0.81      3.46 o 
 -17   3   2        7.41        5.64      3.20 o 
 -16   3   2       32.66       34.42      4.21 o 
 -15   3   2       28.39       26.01      3.74 o 
 -14   3   2       30.68       30.38      4.32 o 
 -13   3   2        0.68       -1.16      2.75 o 
 -12   3   2       26.88       23.25      3.03 o 
 -11   3   2      205.90      221.29      5.85 o 
 -10   3   2      211.09      209.08      5.28 o 
  -9   3   2      332.30      323.19      6.23 o 
  -8   3   2      181.13      183.12      4.91 o 
  -7   3   2        1.06        1.45      1.17 o 
  -6   3   2      533.63      467.61      5.81 o 
  -5   3   2      130.38      119.46      2.24 o 
  -4   3   2     1550.75     1469.68     11.53 o 
  -3   3   2      560.46      567.81      5.65 o 
  -2   3   2     2163.94     2119.63     15.41 o 
  -1   3   2      687.50      688.53      5.59 o 
   0   3   2     2398.61     2369.82     17.72 o 
   1   3   2      926.62      927.43      8.35 o 
   2   3   2      209.42      208.91      2.68 o 
   3   3   2      279.44      309.48      3.57 o 
   4   3   2       24.82       16.68      1.08 o 
   5   3   2      803.06      888.22     10.06 o 
   6   3   2      598.62      610.16      8.44 o 
   7   3   2      381.28      354.97      6.09 o 
   8   3   2      160.58      159.78      4.64 o 
   9   3   2      475.12      476.43      8.07 o 
  10   3   2       44.38       45.27      3.62 o 
  11   3   2        0.97       -1.43      1.54 o 
  12   3   2       29.16       30.49      2.84 o 
  13   3   2       20.65       21.65      3.08 o 
  14   3   2        0.07       -2.40      2.40 o 
  15   3   2        7.48        7.92      3.72 o 
  16   3   2        3.31       11.26      4.49 o 
 -17   4   2        0.02        2.33      2.96 o 
 -16   4   2       29.72       37.45      4.37 o 
 -15   4   2       12.27       16.17      3.16 o 
 -14   4   2        1.86        1.88      2.35 o 
 -13   4   2        1.47       -1.43      1.96 o 
 -12   4   2      106.89      113.22     10.98 o 
 -11   4   2      229.17      229.87      6.62 o 
 -10   4   2     1716.21     1726.35     21.21 o 
  -9   4   2      220.95      237.96      7.35 o 
  -8   4   2      144.82      138.03      4.46 o 
  -7   4   2      232.54      245.08      4.96 o 
  -6   4   2       63.66       66.66      2.10 o 
  -5   4   2      147.69      159.19      2.84 o 
  -4   4   2      571.13      657.30      7.94 o 
  -3   4   2        2.75        3.47      0.85 o 
  -2   4   2      425.89      445.46      4.43 o 
  -1   4   2       35.24       27.74      1.34 o 
   0   4   2      166.02      157.88      2.36 o 
   1   4   2        4.31        1.45      0.61 o 
   2   4   2      690.85      667.25      7.22 o 
   3   4   2      847.92      852.61      8.95 o 
   4   4   2       12.32       10.33      1.43 o 
   5   4   2      624.40      591.82      8.36 o 
   6   4   2      235.99      242.03      4.83 o 
   7   4   2      390.04      408.05      6.87 o 
   8   4   2       20.95       17.22      1.96 o 
   9   4   2      146.15      141.43      4.55 o 
  10   4   2        0.02       -0.38      1.65 o 
  11   4   2        1.09       -0.31      1.67 o 
  12   4   2       26.54       25.52      3.01 o 
  13   4   2        0.52        0.11      2.33 o 
  14   4   2       21.63       20.31      4.94 o 
  15   4   2       57.37       60.77      7.25 o 
  16   4   2        0.47        1.27      3.70 o 
 -17   5   2        0.67       -1.21      4.96 o 
 -16   5   2        0.26       -0.45      2.73 o 
 -15   5   2       22.52       21.72      3.58 o 
 -14   5   2       17.16       21.23      3.72 o 
 -13   5   2        1.00        1.44      2.22 o 
 -12   5   2       49.84       57.65      5.02 o 
 -11   5   2       98.20       82.70      5.62 o 
 -10   5   2      199.08      198.66      6.77 o 
  -9   5   2      103.51       97.95      3.97 o 
  -8   5   2      201.49      190.02      4.76 o 
  -7   5   2        5.00        5.75      1.68 o 
  -6   5   2       19.13       15.90      1.70 o 
  -5   5   2      153.82      150.71      4.35 o 
  -4   5   2       40.22       29.26      2.14 o 
  -3   5   2       53.18       57.24      1.97 o 
  -2   5   2       10.15       12.98      1.01 o 
  -1   5   2       41.71       32.96      1.25 o 
   0   5   2       80.24       72.48      2.09 o 
   1   5   2        1.83        0.15      0.80 o 
   2   5   2      675.13      738.37      8.88 o 
   3   5   2        0.34        2.60      1.03 o 
   4   5   2       15.83       11.39      1.49 o 
   5   5   2        4.14        3.50      1.28 o 
   6   5   2      100.17       96.30      3.87 o 
   7   5   2       84.62       94.19      3.55 o 
   8   5   2        1.76        2.14      1.54 o 
   9   5   2        0.07       -0.50      1.49 o 
  10   5   2        3.36        2.47      1.68 o 
  11   5   2        0.01       -0.49      2.37 o 
  12   5   2       15.41       15.79      3.13 o 
  13   5   2       39.91       36.80      4.52 o 
  14   5   2        0.18        0.27      3.16 o 
  15   5   2       17.53       24.42      5.22 o 
 -16   6   2       13.01        9.99      3.48 o 
 -15   6   2        0.12        0.90      4.10 o 
 -14   6   2       10.41       10.43      2.94 o 
 -13   6   2       16.01        8.81      3.13 o 
 -12   6   2        5.45        5.75      2.93 o 
 -11   6   2       65.66       63.39      5.18 o 
 -10   6   2      625.72      614.03     22.91 o 
  -9   6   2      955.19      953.10     15.07 o 
  -8   6   2      281.34      271.63      5.05 o 
  -7   6   2      533.83      507.70     12.18 o 
  -6   6   2       40.94       43.70      2.89 o 
  -5   6   2        6.72        5.40      1.63 o 
  -4   6   2       73.80       92.85      4.98 o 
  -3   6   2       77.18       85.84      3.67 o 
  -2   6   2      302.14      367.54      5.89 o 
  -1   6   2      518.47      551.52      7.00 o 
   0   6   2       27.05       24.46      1.56 o 
   1   6   2      181.88      174.43      3.43 o 
   2   6   2      503.99      546.52      7.43 o 
   3   6   2      106.47      100.22      3.21 o 
   4   6   2      283.66      282.14      5.49 o 
   5   6   2       34.82       34.06      2.54 o 
   6   6   2       76.26       72.51      3.26 o 
   7   6   2       69.37       66.76      3.29 o 
   8   6   2       99.97       98.59      3.99 o 
   9   6   2       42.58       38.15      2.88 o 
  10   6   2       48.06       42.12      3.05 o 
  11   6   2        0.07       -1.35      1.83 o 
  12   6   2       32.56       28.40      3.89 o 
  13   6   2        4.76        3.90      2.81 o 
  14   6   2       19.05       18.46      4.66 o 
  15   6   2       33.38       29.71     10.08 o 
 -16   7   2        6.97        5.07      3.24 o 
 -15   7   2       34.37       40.31      4.68 o 
 -14   7   2        0.03       -0.08      3.05 o 
 -13   7   2       11.51       15.54      3.80 o 
 -12   7   2        9.87        7.90      3.10 o 
 -11   7   2        6.66        3.40      2.59 o 
 -10   7   2        0.09        0.45      2.41 o 
  -9   7   2        8.46       11.02      2.15 o 
  -8   7   2      557.38      566.64      9.75 o 
  -7   7   2      291.33      271.42     14.53 o 
  -6   7   2       21.63       21.67      2.48 o 
  -5   7   2      681.08      670.72     11.16 o 
  -4   7   2        3.46        3.41      1.63 o 
  -3   7   2      942.12      945.54     14.16 o 
  -2   7   2      636.55      691.02      9.42 o 
  -1   7   2       20.55       17.24      1.47 o 
   0   7   2      129.77      123.12      3.42 o 
   1   7   2      125.57      130.93      4.26 o 
   2   7   2        1.80        1.16      1.48 o 
   3   7   2       43.10       49.83      2.73 o 
   4   7   2      105.44       98.29      4.70 o 
   5   7   2      102.22       95.95      3.80 o 
   6   7   2      206.68      201.15      5.16 o 
   7   7   2      144.83      149.80      4.65 o 
   8   7   2       98.81      106.99      5.22 o 
   9   7   2       94.76      100.22      3.96 o 
  10   7   2        9.82       14.34      2.65 o 
  11   7   2        5.71        4.38      2.27 o 
  12   7   2       25.57       29.74      6.71 o 
  13   7   2        6.36        2.35      3.03 o 
  14   7   2        1.79        0.12      3.42 o 
 -15   8   2       23.05       23.68      4.03 o 
 -14   8   2        0.85        0.36      3.48 o 
 -13   8   2       17.13       15.42      3.89 o 
 -12   8   2        9.40        3.73      3.54 o 
 -11   8   2       38.52       47.64      5.35 o 
 -10   8   2       26.72       29.49      5.78 o 
  -9   8   2       32.98       31.85      3.98 o 
  -8   8   2        0.35       -0.55      2.22 o 
  -7   8   2        2.75        5.48      2.10 o 
  -6   8   2       17.24       14.88      3.68 o 
  -5   8   2        0.01        0.81      1.75 o 
  -4   8   2        1.34        1.47      1.71 o 
  -3   8   2        0.00        0.11      1.66 o 
  -2   8   2      315.81      344.95      5.99 o 
  -1   8   2      393.36      391.35      5.92 o 
   0   8   2       98.74       92.12      3.48 o 
   1   8   2       73.33       66.47      3.35 o 
   2   8   2       29.99       26.67      2.69 o 
   3   8   2       36.79       29.96      2.78 o 
   4   8   2      309.20      319.64      6.59 o 
   5   8   2       10.21       11.95      2.10 o 
   6   8   2       10.83        8.93      1.98 o 
   7   8   2        0.16        2.40      1.57 o 
   8   8   2       55.35       63.64      4.15 o 
   9   8   2       39.11       48.04      3.81 o 
  10   8   2       10.77       12.20      2.37 o 
  11   8   2       66.40       65.03      4.63 o 
  12   8   2       84.65       83.15      7.75 o 
  13   8   2        0.22        1.88      3.66 o 
  14   8   2        2.42        6.62      4.29 o 
 -14   9   2        9.66        9.50      4.13 o 
 -13   9   2        7.38        4.71      3.56 o 
 -12   9   2       26.34       26.01      4.31 o 
 -11   9   2        6.34        9.97      3.25 o 
 -10   9   2        3.26        2.63      2.60 o 
  -9   9   2        0.82       -0.75      2.50 o 
  -8   9   2       67.03       70.26      5.32 o 
  -7   9   2       57.54       60.62      6.39 o 
  -6   9   2       40.42       40.36      4.03 o 
  -5   9   2       21.37       11.80      3.93 o 
  -4   9   2       37.99       27.62      2.84 o 
  -3   9   2       20.69       23.54      2.79 o 
  -2   9   2      119.57      117.65      3.55 o 
  -1   9   2      311.62      309.48      6.20 o 
   0   9   2      228.65      237.72      5.17 o 
   1   9   2       38.28       36.16      3.26 o 
   2   9   2      970.00      949.72     15.49 o 
   3   9   2     1057.46     1053.43     16.83 o 
   4   9   2       53.74       57.22      3.88 o 
   5   9   2        0.01       -1.75      1.75 o 
   6   9   2       45.37       39.66      3.02 o 
   7   9   2        1.40        3.31      2.01 o 
   8   9   2       90.36       87.97      5.04 o 
   9   9   2      463.43      481.18     19.53 o 
  10   9   2       31.69       32.38      3.67 o 
  11   9   2       11.14       10.51      2.88 o 
  12   9   2        1.14        1.51      3.55 o 
  13   9   2       11.05       11.06      4.41 o 
 -13  10   2        0.22       -3.16      3.16 o 
 -12  10   2       91.03      101.65     10.11 o 
 -11  10   2        0.05       -0.79      2.80 o 
 -10  10   2       28.43       37.55      4.65 o 
  -9  10   2       17.29       12.74      3.45 o 
  -8  10   2       19.68       31.72      4.05 o 
  -7  10   2       67.51       59.09      5.13 o 
  -6  10   2       61.30       55.30      4.72 o 
  -5  10   2        4.46        4.36      2.48 o 
  -4  10   2        0.47       -2.03      2.10 o 
  -3  10   2       30.46       35.36      4.72 o 
  -2  10   2        2.44        4.66      1.49 o 
  -1  10   2      138.28      139.77      4.45 o 
   0  10   2      137.52      133.90      4.56 o 
   1  10   2       10.20       12.20      2.27 o 
   2  10   2       38.01       35.96      3.06 o 
   3  10   2      340.17      359.52      8.67 o 
   4  10   2       10.86        9.88      2.46 o 
   5  10   2       81.79       89.39      5.18 o 
   6  10   2        5.71        4.74      2.18 o 
   7  10   2       79.13       68.08      5.20 o 
   8  10   2       25.18       23.34      3.33 o 
   9  10   2       41.01       45.42      4.07 o 
  10  10   2       11.61       14.21      3.74 o 
  11  10   2        2.81        8.43      3.45 o 
  12  10   2        8.76        5.06      3.45 o 
 -12  11   2       13.27       18.48      6.21 o 
 -11  11   2       12.66       20.38      4.44 o 
 -10  11   2        0.20       -2.65      2.67 o 
  -9  11   2       66.28       69.31      6.13 o 
  -8  11   2       67.64       64.68      5.61 o 
  -7  11   2        0.72        2.52      3.88 o 
  -6  11   2        1.53        1.13      2.70 o 
  -5  11   2        0.03       -2.55      2.82 o 
  -4  11   2        0.74        0.68      2.57 o 
  -3  11   2      119.80      140.18      6.34 o 
  -2  11   2      110.82      103.02      5.45 o 
  -1  11   2       25.37       36.75      3.57 o 
   0  11   2       11.32       16.57      3.31 o 
   1  11   2       47.90       51.68      6.77 o 
   2  11   2       14.19       13.56      2.72 o 
   3  11   2        0.04        0.29      2.13 o 
   4  11   2       38.72       36.00      3.61 o 
   5  11   2       16.75       11.95      2.79 o 
   6  11   2       10.97       10.26      2.96 o 
   7  11   2       74.45       65.06      4.67 o 
   8  11   2        0.09       -4.70      4.70 o 
   9  11   2       10.96       11.62      5.62 o 
  10  11   2        0.04        3.62      3.20 o 
  11  11   2       14.76       22.24      4.50 o 
 -11  12   2        2.86       -0.71      3.34 o 
 -10  12   2       13.51       13.97      4.01 o 
  -9  12   2        0.21       -1.08      3.83 o 
  -8  12   2        1.13        1.81      2.90 o 
  -7  12   2        2.39        0.29      2.69 o 
  -6  12   2       10.80        9.75      4.49 o 
  -5  12   2       10.11        8.68      3.16 o 
  -4  12   2       56.55       56.00      8.80 o 
  -3  12   2      295.79      304.05     15.32 o 
  -2  12   2      446.59      465.49     14.21 o 
  -1  12   2      248.77      251.96     12.52 o 
   0  12   2        0.38       -0.95      2.82 o 
   1  12   2        1.49        3.22      2.92 o 
   2  12   2        2.65        2.39      3.42 o 
   3  12   2        1.60        2.58      2.65 o 
   4  12   2       34.51       33.53      3.87 o 
   5  12   2        1.26       -2.22      2.22 o 
   6  12   2       27.49       23.54      4.16 o 
   7  12   2        4.32        5.45      3.22 o 
   8  12   2       78.18       92.17      9.92 o 
   9  12   2        0.06       -1.06      3.13 o 
  10  12   2        2.64        2.73      4.35 o 
 -10  13   2        0.16       -0.77      3.50 o 
  -9  13   2        0.12        3.58      3.73 o 
  -8  13   2        6.02        0.60      3.27 o 
  -7  13   2       33.79       26.38      4.48 o 
  -6  13   2       45.70       37.33      5.00 o 
  -5  13   2       11.06       15.19      3.67 o 
  -4  13   2       22.42       21.57      3.97 o 
  -3  13   2        4.26        7.58      3.15 o 
  -2  13   2        1.59        2.31      2.59 o 
  -1  13   2       15.32       12.74      3.10 o 
   0  13   2       85.00       86.75      6.64 o 
   1  13   2        4.76        8.19      3.40 o 
   2  13   2        0.89        3.29      2.97 o 
   3  13   2        1.99        0.73      2.87 o 
   4  13   2        3.44        4.42      3.33 o 
   5  13   2       21.52       26.76      4.52 o 
   6  13   2       26.49       27.49      4.65 o 
   7  13   2        1.18       -0.24      3.21 o 
   8  13   2        6.17       11.32      4.37 o 
  -8  14   2        4.88        1.65      3.71 o 
  -7  14   2        0.25        1.48      3.47 o 
  -6  14   2       15.33       14.43      4.27 o 
  -5  14   2        9.33        4.39      3.43 o 
  -4  14   2       10.22        9.64      5.27 o 
  -3  14   2       30.71       28.72      4.62 o 
  -2  14   2        0.01       -1.71      2.45 o 
  -1  14   2        9.55       10.24      3.82 o 
   0  14   2        0.63        4.23      4.06 o 
   1  14   2       17.92       12.80      4.50 o 
   2  14   2       44.79       55.27      6.00 o 
   3  14   2        2.85       -1.96      3.02 o 
   4  14   2       11.88       15.23      4.03 o 
   5  14   2        2.14        3.69      3.45 o 
   6  14   2        1.29        2.89      3.54 o 
  -5  15   2        7.84       14.50      5.27 o 
  -4  15   2        4.13        6.73      4.75 o 
  -3  15   2        5.72        1.00      6.03 o 
  -2  15   2        1.38       -0.39      3.89 o 
  -1  15   2        4.21        1.13      3.56 o 
   0  15   2        4.04        1.74      3.46 o 
   1  15   2       27.28       43.41     17.09 o 
   2  15   2        8.21       16.25      4.40 o 
   3  15   2       19.97       16.76      4.35 o 
 -17   1   3       38.51       47.44      4.94 o 
 -16   1   3        7.91        8.32      2.86 o 
 -15   1   3       39.76       40.19      4.38 o 
 -14   1   3       27.73       32.71      3.56 o 
 -13   1   3      328.27      308.83      8.41 o 
 -12   1   3       63.58       54.56      3.99 o 
 -11   1   3      125.39      112.75      5.18 o 
 -10   1   3        0.02        0.80      1.44 o 
  -9   1   3        3.54        1.51      1.43 o 
  -8   1   3       39.49       42.46      2.11 o 
  -7   1   3      141.98      144.47      3.15 o 
  -6   1   3     2359.49     2512.74     21.76 o 
  -5   1   3      250.01      254.67      3.19 o 
  -4   1   3      954.44      921.88      9.26 o 
  -3   1   3       34.67       32.56      1.41 o 
  -2   1   3     2148.63     2176.45     21.56 o 
  -1   1   3      119.97      112.96      3.47 o 
   0   1   3       31.68       41.76      2.76 o 
   1   1   3      882.21      896.66     13.21 o 
   2   1   3        4.84        3.44      0.59 o 
   3   1   3       10.86       15.36      1.10 o 
   4   1   3      189.87      185.77      3.79 o 
   5   1   3        3.11        5.77      1.07 o 
   6   1   3       85.07       92.26      3.92 o 
   7   1   3      123.16      119.51      5.26 o 
   8   1   3       27.35       28.01      2.21 o 
   9   1   3       76.93       81.04      3.69 o 
  10   1   3       15.35       19.13      2.32 o 
  11   1   3      722.64      764.59     11.54 o 
  12   1   3        0.17        1.44      2.52 o 
  13   1   3        3.31        2.58      2.56 o 
  14   1   3        9.95       15.73      4.09 o 
  15   1   3        2.67        6.08      3.76 o 
 -17   2   3       25.40       35.28      4.50 o 
 -16   2   3        0.94       -2.27      2.38 o 
 -15   2   3       11.69       15.13      3.15 o 
 -14   2   3       12.13        9.93      2.63 o 
 -13   2   3        9.89        5.50      2.56 o 
 -12   2   3        5.41        3.29      1.97 o 
 -11   2   3      166.06      154.25      4.92 o 
 -10   2   3        0.14       -1.82      1.82 o 
  -9   2   3      119.44      115.33      4.01 o 
  -8   2   3      209.70      198.10      4.60 o 
  -7   2   3      463.33      436.14      6.40 o 
  -6   2   3      427.69      416.97      5.39 o 
  -5   2   3      895.73      884.54      8.12 o 
  -4   2   3      538.74      531.83      5.47 o 
  -3   2   3      578.89      563.99      5.56 o 
  -2   2   3      203.65      204.32      2.55 o 
  -1   2   3       41.07       39.35      0.96 o 
   0   2   3      866.46      848.19     13.16 o 
   1   2   3      512.49      487.30      6.90 o 
   2   2   3      625.97      584.24      8.27 o 
   3   2   3      595.70      549.79     18.33 o 
   4   2   3     1084.28     1092.98     12.46 o 
   5   2   3        5.00        4.32      1.16 o 
   6   2   3      619.15      631.11     10.96 o 
   7   2   3        2.95        3.52      1.30 o 
   8   2   3       88.40       94.40      3.81 o 
   9   2   3       40.41       39.41      2.51 o 
  10   2   3       87.68       81.33      3.63 o 
  11   2   3       54.98       54.08      3.71 o 
  12   2   3       55.86       52.43      7.68 o 
  13   2   3        2.61       10.59      3.53 o 
  14   2   3        0.89        1.27      3.22 o 
  15   2   3        1.17        3.37      5.93 o 
 -17   3   3       43.41       57.08      5.31 o 
 -16   3   3       10.32       11.36      3.64 o 
 -15   3   3        0.15       -0.66      2.34 o 
 -14   3   3       17.81       16.57      3.13 o 
 -13   3   3       12.93        7.89      2.48 o 
 -12   3   3        0.13        2.09      1.97 o 
 -11   3   3      306.63      303.23     10.13 o 
 -10   3   3       13.06       16.15      2.26 o 
  -9   3   3       69.57       76.64      3.96 o 
  -8   3   3      249.10      248.36      5.17 o 
  -7   3   3       99.14       97.95      3.10 o 
  -6   3   3        3.36        5.12      1.05 o 
  -5   3   3       34.36       38.12      1.78 o 
  -4   3   3       11.48       12.05      0.87 o 
  -3   3   3       58.22       55.15      1.47 o 
  -2   3   3     1551.08     1739.73     14.44 o 
  -1   3   3      937.55      969.95      9.05 o 
   0   3   3      777.22      869.45      8.18 o 
   1   3   3     2621.42     2685.47     25.94 o 
   2   3   3      519.16      503.24      6.10 o 
   3   3   3      353.93      360.27      5.02 o 
   4   3   3      586.91      610.41     14.19 o 
   5   3   3      108.87      123.89      2.53 o 
   6   3   3       62.35       60.72      3.02 o 
   7   3   3      170.04      160.36      3.80 o 
   8   3   3       26.27       23.12      2.01 o 
   9   3   3       34.93       35.55      2.46 o 
  10   3   3       26.81       26.22      3.30 o 
  11   3   3       32.64       31.72      3.16 o 
  12   3   3       20.48       26.80      4.38 o 
  13   3   3        2.64        2.44      3.21 o 
  14   3   3        8.00        9.04      4.06 o 
  15   3   3        1.73        5.73      4.38 o 
 -17   4   3        3.26        5.80      3.27 o 
 -16   4   3        4.90        4.63      3.02 o 
 -15   4   3        0.00       -1.35      2.30 o 
 -14   4   3        3.78        4.34      2.54 o 
 -13   4   3        0.01       -0.02      2.33 o 
 -12   4   3       11.34        2.67      2.65 o 
 -11   4   3        6.46        6.21      2.23 o 
 -10   4   3       70.12       69.75      3.79 o 
  -9   4   3      478.78      464.29      7.98 o 
  -8   4   3      741.87      719.95     10.27 o 
  -7   4   3        7.40       10.87      1.47 o 
  -6   4   3       10.87       11.44      1.31 o 
  -5   4   3      306.06      300.74      6.16 o 
  -4   4   3      183.56      175.74      4.51 o 
  -3   4   3       14.39       11.74      0.93 o 
  -2   4   3      707.92      774.47      9.09 o 
  -1   4   3     1055.81     1108.95     10.42 o 
   0   4   3      685.20      685.39      6.98 o 
   1   4   3     1500.75     1510.11     14.35 o 
   2   4   3      908.16      906.84     10.10 o 
   3   4   3       36.82       41.30      1.92 o 
   4   4   3      631.75      658.62      6.66 o 
   5   4   3       13.96       12.92      2.18 o 
   6   4   3      643.74      654.20      8.90 o 
   7   4   3      130.59      127.58      5.15 o 
   8   4   3       43.19       48.67      2.66 o 
   9   4   3        0.85        0.80      1.44 o 
  10   4   3       40.08       40.42      3.29 o 
  11   4   3        1.23        1.98      2.09 o 
  12   4   3        9.03        8.71      3.86 o 
  13   4   3       18.91       23.84      4.63 o 
  14   4   3        0.14        0.93      5.23 o 
  15   4   3        0.30       -0.49      3.46 o 
 -16   5   3       14.88       12.08      3.43 o 
 -15   5   3       28.69       27.37      3.91 o 
 -14   5   3       49.05       52.13      4.56 o 
 -13   5   3       54.76       55.06      5.14 o 
 -12   5   3      198.68      204.62      8.16 o 
 -11   5   3       36.31       35.39      4.06 o 
 -10   5   3        3.89        3.15      1.48 o 
  -9   5   3        0.95       -0.21      1.72 o 
  -8   5   3       54.39       57.39      2.71 o 
  -7   5   3       50.28       55.80      2.48 o 
  -6   5   3       22.61       28.14      2.72 o 
  -5   5   3       18.08       16.48      2.16 o 
  -4   5   3      267.89      251.63      6.65 o 
  -3   5   3      128.08      122.36      2.87 o 
  -2   5   3      212.01      187.59      3.07 o 
  -1   5   3      172.75      181.44      2.99 o 
   0   5   3        5.83        7.67      0.88 o 
   1   5   3      748.93      751.79      7.62 o 
   2   5   3      353.86      355.86      4.68 o 
   3   5   3       12.40       11.15      1.47 o 
   4   5   3       38.82       44.15      2.21 o 
   5   5   3       15.00       17.38      1.59 o 
   6   5   3        1.38       -0.08      1.15 o 
   7   5   3      270.62      256.71      5.34 o 
   8   5   3      125.23      126.04      4.40 o 
   9   5   3        3.71        7.86      1.73 o 
  10   5   3      171.96      177.46      5.93 o 
  11   5   3        3.30        5.94      2.26 o 
  12   5   3        3.34        4.42      3.10 o 
  13   5   3      103.29      115.20      8.86 o 
  14   5   3        2.91        2.77      3.63 o 
  15   5   3        0.12        5.98      4.06 o 
 -16   6   3        0.03       -2.92      2.92 o 
 -15   6   3        0.21        0.49      2.77 o 
 -14   6   3       20.42       33.35      4.74 o 
 -13   6   3        0.01        0.19      2.47 o 
 -12   6   3        6.12        4.52      4.97 o 
 -11   6   3       12.11       14.37      3.23 o 
 -10   6   3      160.90      151.24      6.87 o 
  -9   6   3       10.91       13.97      1.69 o 
  -8   6   3      605.33      625.53     14.77 o 
  -7   6   3       94.33       86.33      4.72 o 
  -6   6   3      473.11      475.17      8.70 o 
  -5   6   3       19.15       16.60      2.34 o 
  -4   6   3      443.60      481.17      9.84 o 
  -3   6   3       63.41       65.21      2.93 o 
  -2   6   3       28.96       31.55      1.56 o 
  -1   6   3       13.02       15.45      1.55 o 
   0   6   3       52.52       56.34      2.32 o 
   1   6   3      434.47      414.14      6.15 o 
   2   6   3      115.33      104.14      2.97 o 
   3   6   3       10.25        7.94      1.65 o 
   4   6   3      107.30      100.87      4.40 o 
   5   6   3       36.59       35.55      2.10 o 
   6   6   3       15.12       15.22      1.73 o 
   7   6   3       12.79       17.17      2.01 o 
   8   6   3       89.86       74.42      3.33 o 
   9   6   3       72.10       61.37      3.92 o 
  10   6   3       57.40       50.50      8.11 o 
  11   6   3        7.13       10.48      3.49 o 
  12   6   3       11.31       10.20      3.78 o 
  13   6   3       15.25       13.68      4.38 o 
  14   6   3       17.54       16.76      4.78 o 
 -15   7   3       14.21        9.96      4.01 o 
 -14   7   3        0.00       -3.07      3.07 o 
 -13   7   3       21.56       16.43      4.73 o 
 -12   7   3        5.58        7.93      3.00 o 
 -11   7   3       25.19       27.62      3.94 o 
 -10   7   3       20.81       24.92      3.59 o 
  -9   7   3       14.90       10.97      2.95 o 
  -8   7   3        0.04       -0.26      1.84 o 
  -7   7   3      228.96      220.22      6.12 o 
  -6   7   3        0.37       -1.59      1.59 o 
  -5   7   3       17.32       14.25      2.15 o 
  -4   7   3      232.65      246.05      6.92 o 
  -3   7   3       10.71       11.38      1.83 o 
  -2   7   3        4.38        2.45      1.39 o 
  -1   7   3        4.34        3.55      1.71 o 
   0   7   3       44.54       54.19      3.26 o 
   1   7   3       81.20       73.59      3.68 o 
   2   7   3     1106.42     1114.49     15.79 o 
   3   7   3      537.96      526.54      9.57 o 
   4   7   3      121.65      118.29      4.16 o 
   5   7   3       30.30       28.67      2.48 o 
   6   7   3        4.61        9.56      1.58 o 
   7   7   3        4.74        4.46      1.53 o 
   8   7   3       22.43       23.11      2.53 o 
   9   7   3       60.29       50.41      3.40 o 
  10   7   3       10.47       11.38      2.56 o 
  11   7   3        6.03        8.99      4.07 o 
  12   7   3       42.84       45.56      6.12 o 
  13   7   3        2.13        3.95      6.59 o 
  14   7   3       10.13       11.34      5.08 o 
 -15   8   3        0.00        1.21      3.46 o 
 -14   8   3       15.29       25.55      6.58 o 
 -13   8   3        1.46       -0.89      2.99 o 
 -12   8   3        2.93        1.00      2.99 o 
 -11   8   3       45.17       46.12      4.86 o 
 -10   8   3       59.92       63.59      5.62 o 
  -9   8   3       18.98       18.36      3.24 o 
  -8   8   3      309.70      322.76      9.42 o 
  -7   8   3       15.35       19.66      2.94 o 
  -6   8   3      153.91      160.31      5.35 o 
  -5   8   3       36.27       28.55      3.25 o 
  -4   8   3      414.39      433.87     10.12 o 
  -3   8   3       11.65       10.57      2.13 o 
  -2   8   3        5.22        6.81      1.79 o 
  -1   8   3       15.03       14.51      2.36 o 
   0   8   3       65.51       64.62      3.81 o 
   1   8   3      264.35      269.80      6.88 o 
   2   8   3        3.15        2.16      2.44 o 
   3   8   3      261.13      269.52      6.09 o 
   4   8   3        7.51        9.46      2.20 o 
   5   8   3      175.75      186.29      5.72 o 
   6   8   3       51.54       61.02      3.50 o 
   7   8   3        0.03       -1.86      1.86 o 
   8   8   3       51.48       52.67      3.50 o 
   9   8   3        0.84        3.30      2.94 o 
  10   8   3        0.16        3.33      2.28 o 
  11   8   3        0.78       -0.61      2.50 o 
  12   8   3        2.79        1.23      4.35 o 
  13   8   3       18.99       17.22      4.06 o 
 -14   9   3       36.97       45.42      5.74 o 
 -13   9   3       18.17       23.45      4.97 o 
 -12   9   3        2.07        2.71      3.30 o 
 -11   9   3        0.18       -1.66      4.21 o 
 -10   9   3       15.54       22.56      3.83 o 
  -9   9   3       82.12       76.15      6.98 o 
  -8   9   3      171.76      170.72      7.25 o 
  -7   9   3        4.84        3.29      2.49 o 
  -6   9   3        1.27        0.53      1.91 o 
  -5   9   3       81.54       71.41      4.06 o 
  -4   9   3       57.94       51.39      5.54 o 
  -3   9   3      193.00      179.58      7.61 o 
  -2   9   3       17.68       23.09      2.57 o 
  -1   9   3      152.43      149.95      8.21 o 
   0   9   3       45.07       40.48      3.44 o 
   1   9   3        3.97        2.08      1.83 o 
   2   9   3        4.33        5.97      2.11 o 
   3   9   3       16.21       16.42      3.00 o 
   4   9   3       84.58       83.87      4.02 o 
   5   9   3       34.16       35.05      4.36 o 
   6   9   3        3.39        2.67      1.85 o 
   7   9   3        2.65        0.21      2.04 o 
   8   9   3       43.59       45.64      3.97 o 
   9   9   3       24.74       22.48      3.78 o 
  10   9   3       50.40       56.68      6.48 o 
  11   9   3       14.17       13.75      3.62 o 
  12   9   3        0.19        3.22      3.71 o 
 -13  10   3        0.53       -0.79      3.96 o 
 -12  10   3       17.35       19.79      4.20 o 
 -11  10   3       31.00       30.14      8.99 o 
 -10  10   3        2.68        8.79      3.66 o 
  -9  10   3       48.11       50.32      4.98 o 
  -8  10   3       11.63        5.60      3.04 o 
  -7  10   3        0.25        1.12      2.51 o 
  -6  10   3       49.54       44.39      4.50 o 
  -5  10   3        1.01       -0.75      2.13 o 
  -4  10   3       23.33       15.21      3.07 o 
  -3  10   3      319.09      296.34      7.79 o 
  -2  10   3      118.26      121.09      5.51 o 
  -1  10   3       20.37       14.78      2.78 o 
   0  10   3      214.50      207.98      6.61 o 
   1  10   3       97.35       88.28      4.93 o 
   2  10   3       25.71       26.64      3.17 o 
   3  10   3        7.42        5.89      2.28 o 
   4  10   3       31.25       28.64      3.29 o 
   5  10   3       37.45       33.56      3.48 o 
   6  10   3        2.11        1.87      2.17 o 
   7  10   3      142.77      154.60      8.45 o 
   8  10   3        6.18        4.81      2.60 o 
   9  10   3       84.76       86.73      6.45 o 
  10  10   3        0.27        2.01      4.18 o 
  11  10   3        0.03       -3.30      3.30 o 
 -12  11   3        0.10       -4.26      4.26 o 
 -11  11   3        0.39        3.61      3.40 o 
 -10  11   3       52.98       57.81      5.83 o 
  -9  11   3       46.74       42.47      4.82 o 
  -8  11   3       34.53       40.69      6.82 o 
  -7  11   3       19.83       22.41      3.86 o 
  -6  11   3       36.24       36.60      4.36 o 
  -5  11   3        5.72        4.07      2.69 o 
  -4  11   3        0.78       -2.25      2.25 o 
  -3  11   3       10.53        9.51      2.52 o 
  -2  11   3       37.52       39.36      4.41 o 
  -1  11   3        2.19       -1.50      4.02 o 
   0  11   3        8.91        5.24      2.45 o 
   1  11   3      158.31      166.00      8.88 o 
   2  11   3       10.51       10.34      2.70 o 
   3  11   3        0.19        1.93      2.26 o 
   4  11   3        4.86        3.68      2.72 o 
   5  11   3       46.91       48.95      4.22 o 
   6  11   3        2.02       -0.59      2.23 o 
   7  11   3        3.18        3.81      2.49 o 
   8  11   3      100.52       92.71      5.82 o 
   9  11   3       54.26       47.49      6.65 o 
  10  11   3       26.76       31.35      6.59 o 
 -11  12   3        0.02       -3.98      3.98 o 
 -10  12   3       28.45       23.88      5.51 o 
  -9  12   3        1.47       -3.20      3.20 o 
  -8  12   3        5.61       -0.72      3.89 o 
  -7  12   3        0.01       -2.87      3.63 o 
  -6  12   3       18.33       29.47      4.27 o 
  -5  12   3       10.58        8.83      3.33 o 
  -4  12   3        4.62        6.58      4.33 o 
  -3  12   3       14.51       15.13      3.69 o 
  -2  12   3        4.51        7.34      2.69 o 
  -1  12   3        0.82        0.41      3.09 o 
   0  12   3        2.78        0.32      2.84 o 
   1  12   3       51.67       53.73      4.61 o 
   2  12   3        1.37        1.79      2.54 o 
   3  12   3       54.71       54.12      5.37 o 
   4  12   3       31.02       31.92      4.01 o 
   5  12   3        2.83        3.61      2.73 o 
   6  12   3        0.51       -2.35      2.43 o 
   7  12   3       17.14       17.32      4.04 o 
   8  12   3        0.05       -2.84      3.53 o 
   9  12   3       13.57       11.50      9.46 o 
  -9  13   3        0.00       -1.88      4.31 o 
  -8  13   3        1.77        0.44      5.84 o 
  -7  13   3        1.24       -1.28      9.18 o 
  -6  13   3        7.88        9.29      4.51 o 
  -5  13   3        9.93        5.08      3.97 o 
  -4  13   3       43.72       44.57      7.96 o 
  -3  13   3       80.51       79.23      7.85 o 
  -2  13   3       15.93       15.14      3.71 o 
  -1  13   3       21.98       20.22      3.97 o 
   0  13   3        5.10        7.83      5.04 o 
   1  13   3        0.01        1.86      3.08 o 
   2  13   3        9.40       10.74      3.21 o 
   3  13   3       10.06       10.93      3.27 o 
   4  13   3       42.69       49.85      4.84 o 
   5  13   3        5.29        3.91      3.42 o 
   6  13   3        4.70        3.22      5.70 o 
   7  13   3       22.60       30.22      8.52 o 
  -7  14   3        0.61        0.24      4.05 o 
  -6  14   3       13.67       15.43      5.39 o 
  -5  14   3       22.17       27.66      5.93 o 
  -4  14   3        0.40       -1.35      3.98 o 
  -3  14   3       12.04       13.06      4.92 o 
  -2  14   3       48.01       46.97      5.97 o 
  -1  14   3       20.57       18.57      4.19 o 
   0  14   3      101.98      117.66     10.55 o 
   1  14   3      131.53      153.62     11.26 o 
   2  14   3        7.93       10.59      3.99 o 
   3  14   3       53.98       59.91      6.59 o 
   4  14   3        3.71        1.45      3.41 o 
   5  14   3       12.26       10.37      4.95 o 
  -2  15   3       12.41       10.86      4.89 o 
  -1  15   3        0.09       -1.83      3.43 o 
   0  15   3        3.35        4.44      4.79 o 
 -17   0   4        8.86       18.15      5.08 o 
 -16   0   4       10.37       16.70      4.87 o 
 -15   0   4        5.50        3.24      4.05 o 
 -14   0   4       20.17       17.90      4.33 o 
 -13   0   4        0.47        3.36      3.02 o 
 -12   0   4        5.61        2.14      3.53 o 
 -11   0   4       58.91       57.10      6.25 o 
 -10   0   4       57.56       62.28      5.87 o 
  -9   0   4       20.09       26.36      3.02 o 
  -8   0   4       27.95       33.62      2.97 o 
  -7   0   4      299.36      290.17      6.81 o 
  -6   0   4        0.86        1.70      1.16 o 
  -5   0   4     1374.06     1340.51     16.13 o 
  -4   0   4       78.19       90.47      3.74 o 
  -3   0   4      850.62      844.86     14.14 o 
  -2   0   4     1025.03      996.93     18.86 o 
  -1   0   4       92.24      102.25      3.14 o 
   0   0   4        2.33        3.01      2.64 o 
   1   0   4      199.38      192.95     10.26 o 
   2   0   4       37.33       32.38      1.63 o 
   3   0   4       24.55       29.44      2.97 o 
   4   0   4        9.66       17.96      2.02 o 
   5   0   4     1424.46     1463.85     26.50 o 
   6   0   4       15.56       15.61      2.56 o 
   7   0   4       79.80       94.94      6.59 o 
   8   0   4      177.34      209.99     11.21 o 
   9   0   4      214.78      258.86     13.47 o 
  10   0   4      190.49      226.00     13.47 o 
  11   0   4      807.24      815.58     29.00 o 
  12   0   4       97.52      130.70     12.34 o 
  13   0   4       36.61       31.14      6.21 o 
  14   0   4        1.33       -2.73      4.80 o 
  15   0   4       12.64       11.96      6.50 o 
 -17   1   4        7.56       15.25      3.50 o 
 -16   1   4        0.00       -2.40      2.40 o 
 -15   1   4        3.34        3.39      2.92 o 
 -14   1   4        3.47        2.40      2.38 o 
 -13   1   4       18.10       23.27      3.07 o 
 -12   1   4       62.21       57.38      6.23 o 
 -11   1   4        0.96        0.39      1.66 o 
 -10   1   4        0.37        0.24      1.41 o 
  -9   1   4      451.67      471.54      8.16 o 
  -8   1   4        5.18        5.41      1.45 o 
  -7   1   4        1.46        1.49      1.05 o 
  -6   1   4       11.02       12.89      1.02 o 
  -5   1   4      170.86      185.86      2.81 o 
  -4   1   4       56.48       51.94      2.71 o 
  -3   1   4      536.25      558.08      7.89 o 
  -2   1   4      108.53      113.33      2.44 o 
  -1   1   4        3.34        1.48      0.83 o 
   0   1   4       81.46       81.14      2.33 o 
   1   1   4       40.57       29.65      2.24 o 
   2   1   4       80.83       72.93      2.72 o 
   3   1   4       40.54       44.34      1.73 o 
   4   1   4      111.45      119.02      3.13 o 
   5   1   4      270.07      273.99      5.42 o 
   6   1   4       12.77       20.15      3.49 o 
   7   1   4       47.90       49.26      4.25 o 
   8   1   4        0.88        0.66      2.92 o 
   9   1   4       27.22       26.24      3.91 o 
  10   1   4        0.04        0.39      2.50 o 
  11   1   4        5.91        7.57      3.56 o 
  12   1   4        0.66       -0.36      2.59 o 
  13   1   4       28.52       31.18      4.93 o 
  14   1   4        6.63        3.01      3.66 o 
 -17   2   4        3.49        5.91      3.75 o 
 -16   2   4        6.72        5.43      2.86 o 
 -15   2   4       11.10       18.75      3.30 o 
 -14   2   4        1.33       -2.04      2.04 o 
 -13   2   4       31.95       24.84      3.40 o 
 -12   2   4        3.72        3.00      2.13 o 
 -11   2   4       22.70       18.35      3.59 o 
 -10   2   4       16.58       12.43      2.10 o 
  -9   2   4      103.46      112.97      4.02 o 
  -8   2   4       34.23       37.22      2.16 o 
  -7   2   4       62.23       57.61      2.31 o 
  -6   2   4      623.76      640.17      6.86 o 
  -5   2   4       83.24       80.26      1.84 o 
  -4   2   4       96.40      101.71      2.53 o 
  -3   2   4        9.06       11.32      0.98 o 
  -2   2   4      155.46      153.48      2.71 o 
  -1   2   4       53.49       56.88      1.86 o 
   0   2   4     1286.90     1349.02     17.71 o 
   1   2   4     2136.73     2146.01     46.27 o 
   2   2   4       33.71       31.17      2.00 o 
   3   2   4       58.52       53.88      3.71 o 
   4   2   4      128.85      125.04      4.68 o 
   5   2   4        9.72       13.99      4.23 o 
   6   2   4       77.81       75.92      3.89 o 
   7   2   4       11.18       13.65      3.19 o 
   8   2   4       39.82       38.17      4.06 o 
   9   2   4       55.82       63.30      5.43 o 
  10   2   4       20.07       12.75      4.38 o 
  11   2   4        0.34        2.18      2.50 o 
  12   2   4        2.31        5.88      2.74 o 
  13   2   4        7.13        8.94      3.82 o 
  14   2   4        1.30        5.34      3.75 o 
 -16   3   4        8.72       10.21      3.15 o 
 -15   3   4       29.33       32.87      3.89 o 
 -14   3   4        2.01        4.94      2.33 o 
 -13   3   4       22.40       27.64      3.33 o 
 -12   3   4      100.27      103.62      6.31 o 
 -11   3   4       85.61       91.41      4.64 o 
 -10   3   4      327.16      313.99      6.63 o 
  -9   3   4       46.77       42.55      3.69 o 
  -8   3   4       32.42       38.65      2.38 o 
  -7   3   4      113.99      110.30      3.70 o 
  -6   3   4        7.44        7.30      1.46 o 
  -5   3   4      116.67      125.14      3.30 o 
  -4   3   4      575.12      651.20      7.08 o 
  -3   3   4        0.45        0.63      0.76 o 
  -2   3   4      427.18      402.41      4.72 o 
  -1   3   4      160.69      155.91      2.88 o 
   0   3   4     3435.92     3418.56     36.05 o 
   1   3   4     1051.86     1015.08     13.73 o 
   2   3   4      715.96      727.04     11.87 o 
   3   3   4       20.13       20.93      2.36 o 
   4   3   4        0.98       -0.02      1.38 o 
   5   3   4        0.01       -0.72      0.72 o 
   6   3   4       74.43       57.27      4.25 o 
   7   3   4       71.13       82.17      7.98 o 
   8   3   4       15.70        8.58      2.76 o 
   9   3   4       46.90       46.15      4.22 o 
  10   3   4        0.82        2.49      2.30 o 
  11   3   4        0.85       -0.27      2.37 o 
  12   3   4       42.20       35.72      4.28 o 
  13   3   4        6.63        3.32      3.50 o 
  14   3   4        0.36        1.02      3.56 o 
 -16   4   4       27.04       20.79      4.66 o 
 -15   4   4        0.99        5.15      2.84 o 
 -14   4   4        2.74        1.84      2.88 o 
 -13   4   4        4.63        2.59      2.66 o 
 -12   4   4       23.14       19.82      3.43 o 
 -11   4   4        0.75        1.08      2.39 o 
 -10   4   4      299.60      310.46      6.59 o 
  -9   4   4       62.92       72.37      4.68 o 
  -8   4   4       45.02       39.95      2.95 o 
  -7   4   4      169.69      166.97      3.98 o 
  -6   4   4        1.20       -1.00      1.37 o 
  -5   4   4        0.36        0.60      1.12 o 
  -4   4   4      215.43      179.07      7.70 o 
  -3   4   4        0.90        0.46      1.02 o 
  -2   4   4      241.55      246.51      4.59 o 
  -1   4   4        5.83        3.26      0.88 o 
   0   4   4      601.76      626.95      7.57 o 
   1   4   4      172.01      170.12      4.39 o 
   2   4   4      144.18      141.90      3.23 o 
   3   4   4      116.14      106.56      3.70 o 
   4   4   4      162.35      149.81      3.58 o 
   5   4   4       70.93       71.50      2.69 o 
   6   4   4      126.33      130.93      3.91 o 
   7   4   4        8.81        6.72      1.71 o 
   8   4   4       13.49       22.88      5.15 o 
   9   4   4        6.78        3.12      2.20 o 
  10   4   4       14.37       18.26      4.13 o 
  11   4   4        1.15       -2.35      2.35 o 
  12   4   4        1.43       -2.42      2.42 o 
  13   4   4        0.03       -1.74      3.15 o 
  14   4   4       15.04       20.07      4.73 o 
 -16   5   4        3.16        5.80      3.57 o 
 -15   5   4        2.24        1.38      2.98 o 
 -14   5   4        0.62       -0.01      2.75 o 
 -13   5   4        0.27        0.73      2.63 o 
 -12   5   4       12.86        9.37      3.80 o 
 -11   5   4      265.79      245.87      9.26 o 
 -10   5   4      194.42      220.99      7.84 o 
  -9   5   4      189.16      189.45      4.73 o 
  -8   5   4      727.34      735.45     10.42 o 
  -7   5   4      351.72      345.66      8.39 o 
  -6   5   4       80.40       77.15      6.31 o 
  -5   5   4       36.98       37.34      2.57 o 
  -4   5   4        0.33        1.01      0.99 o 
  -3   5   4       10.60       10.63      1.29 o 
  -2   5   4       99.99      104.75      3.95 o 
  -1   5   4      181.33      205.19      3.74 o 
   0   5   4        1.67        2.21      0.95 o 
   1   5   4       56.08       61.18      2.03 o 
   2   5   4       18.73       23.56      1.55 o 
   3   5   4        0.61       -0.54      1.14 o 
   4   5   4       35.11       36.03      2.87 o 
   5   5   4       17.76       17.15      1.85 o 
   6   5   4       93.98       95.07      3.55 o 
   7   5   4        7.07        8.08      1.74 o 
   8   5   4       46.11       42.95      3.74 o 
   9   5   4        3.00        2.77      2.26 o 
  10   5   4       13.00       15.97      3.10 o 
  11   5   4        0.08       -2.05      2.50 o 
  12   5   4        0.09       -3.22      3.34 o 
  13   5   4        6.58        9.21      3.92 o 
  14   5   4        0.03       -0.19      5.37 o 
 -15   6   4        5.94        7.24      5.27 o 
 -14   6   4       20.25       19.83      5.05 o 
 -13   6   4        0.14        0.82      2.80 o 
 -12   6   4        3.96        7.75      3.13 o 
 -11   6   4       47.39       47.53      4.69 o 
 -10   6   4      440.85      460.27     11.62 o 
  -9   6   4        1.72       -0.57      1.85 o 
  -8   6   4       21.80       21.25      2.62 o 
  -7   6   4      333.31      344.66      7.32 o 
  -6   6   4        0.45       -0.62      1.76 o 
  -5   6   4      198.69      200.31      5.88 o 
  -4   6   4       66.50       80.93      4.84 o 
  -3   6   4      376.95      386.08      6.00 o 
  -2   6   4        0.33        1.24      1.30 o 
  -1   6   4       29.70       33.95      2.00 o 
   0   6   4       74.36       68.74      2.60 o 
   1   6   4      106.22      111.30      3.18 o 
   2   6   4       38.52       39.69      2.14 o 
   3   6   4       55.92       58.10      2.56 o 
   4   6   4      205.02      216.74      4.52 o 
   5   6   4       42.96       41.70      2.68 o 
   6   6   4        8.51        8.94      1.84 o 
   7   6   4      243.74      249.67      6.86 o 
   8   6   4        3.29        5.76      2.06 o 
   9   6   4        1.43       -0.76      1.87 o 
  10   6   4       10.07       10.89      2.61 o 
  11   6   4       18.62       21.44      4.49 o 
  12   6   4        5.44       10.35      4.06 o 
  13   6   4        0.58        8.77      6.87 o 
 -15   7   4        1.79       -0.91      4.43 o 
 -14   7   4       17.32       25.81      5.83 o 
 -13   7   4        0.02        0.33      7.34 o 
 -12   7   4       37.18       47.21      4.82 o 
 -11   7   4       21.81       20.61      4.11 o 
 -10   7   4      168.49      189.59      7.67 o 
  -9   7   4        3.30        2.57      3.01 o 
  -8   7   4        0.75        2.35      2.04 o 
  -7   7   4       54.34       51.22      3.33 o 
  -6   7   4        0.01       -0.67      1.58 o 
  -5   7   4       69.61       73.51      4.28 o 
  -4   7   4       58.51       57.39      3.60 o 
  -3   7   4       48.67       50.23      3.44 o 
  -2   7   4        6.37        4.64      1.48 o 
  -1   7   4      688.43      706.47     12.23 o 
   0   7   4      102.99      104.83      3.48 o 
   1   7   4        2.35       -0.03      1.37 o 
   2   7   4      194.63      192.60      4.81 o 
   3   7   4      383.89      406.56      7.36 o 
   4   7   4      154.97      143.20      4.34 o 
   5   7   4       12.05       14.12      2.00 o 
   6   7   4       46.26       44.13      2.94 o 
   7   7   4       32.78       25.23      3.30 o 
   8   7   4        3.44        6.25      2.17 o 
   9   7   4       72.02       70.80      4.55 o 
  10   7   4        1.28        3.59      2.60 o 
  11   7   4       25.32       32.13      4.22 o 
  12   7   4       17.01       15.31      3.62 o 
 -14   8   4       10.51       11.97      5.18 o 
 -13   8   4       18.36       29.07      8.57 o 
 -12   8   4       48.52       36.11      5.79 o 
 -11   8   4        6.58       11.72      3.37 o 
 -10   8   4       20.85       19.02      3.51 o 
  -9   8   4       55.54       54.45      8.65 o 
  -8   8   4        1.81       -0.77      2.27 o 
  -7   8   4      118.65      111.49      4.75 o 
  -6   8   4        2.38        2.20      1.84 o 
  -5   8   4       42.99       41.64      3.66 o 
  -4   8   4       37.67       31.38      3.70 o 
  -3   8   4       64.94       55.43      3.13 o 
  -2   8   4       21.72       16.75      1.83 o 
  -1   8   4      124.51      119.12      8.07 o 
   0   8   4       41.81       34.60      3.04 o 
   1   8   4       38.93       39.23      2.78 o 
   2   8   4      102.57       98.35      4.04 o 
   3   8   4      382.48      382.22      7.42 o 
   4   8   4       79.92       81.64      3.84 o 
   5   8   4       76.66       77.52      3.82 o 
   6   8   4        0.62       -0.96      1.73 o 
   7   8   4       15.40       10.29      2.47 o 
   8   8   4        3.40        5.20      2.36 o 
   9   8   4        5.19        4.52      2.84 o 
  10   8   4       20.03       22.00      3.91 o 
  11   8   4        3.93       -2.31      2.68 o 
  12   8   4        1.99        4.76      4.00 o 
 -13   9   4        3.10        5.61      4.80 o 
 -12   9   4       22.46       22.16      7.58 o 
 -11   9   4       24.60       25.33      5.36 o 
 -10   9   4        2.33       -1.72      3.21 o 
  -9   9   4       33.83       30.47      5.13 o 
  -8   9   4       73.87       72.54      5.36 o 
  -7   9   4        0.05       -2.10      2.10 o 
  -6   9   4        0.33       -1.63      1.88 o 
  -5   9   4       58.52       50.31      4.15 o 
  -4   9   4        0.07        0.83      2.03 o 
  -3   9   4       68.13       65.05      7.47 o 
  -2   9   4       77.04       85.67      4.74 o 
  -1   9   4        0.92        1.67      1.97 o 
   0   9   4       17.20       21.86      2.80 o 
   1   9   4        2.06        0.46      1.91 o 
   2   9   4        9.27        6.77      2.23 o 
   3   9   4      293.63      300.26      6.83 o 
   4   9   4        1.01        0.82      1.84 o 
   5   9   4        0.41        0.99      1.91 o 
   6   9   4        0.11       -0.84      2.08 o 
   7   9   4       17.07       11.55      3.25 o 
   8   9   4        1.60        0.72      2.58 o 
   9   9   4       27.53       21.93      3.77 o 
  10   9   4        0.20       -0.91      2.66 o 
  11   9   4        0.33        2.07      3.00 o 
 -12  10   4        4.25        0.52      4.76 o 
 -11  10   4        8.84        6.69      4.36 o 
 -10  10   4       13.55       14.84      9.09 o 
  -9  10   4       10.39        4.59      3.69 o 
  -8  10   4       23.11       22.57      4.86 o 
  -7  10   4        0.23        0.66      3.26 o 
  -6  10   4       19.54       18.46      4.39 o 
  -5  10   4        3.52        2.84      3.04 o 
  -4  10   4        5.08        7.39      3.33 o 
  -3  10   4        7.65       11.21      2.94 o 
  -2  10   4      118.47      128.09      5.89 o 
  -1  10   4       35.35       32.81      3.54 o 
   0  10   4        2.99        0.79      2.21 o 
   1  10   4        1.56        2.66      2.13 o 
   2  10   4      100.21      105.18      5.47 o 
   3  10   4       45.76       41.91      3.76 o 
   4  10   4       33.89       33.71      3.50 o 
   5  10   4       51.16       52.68      5.38 o 
   6  10   4       23.12       30.23      6.82 o 
   7  10   4       17.31       11.99      3.51 o 
   8  10   4        0.21       -2.06      2.62 o 
   9  10   4      109.55      117.10      7.58 o 
  10  10   4        4.18        8.61      4.94 o 
 -11  11   4        0.16       -1.55      3.94 o 
 -10  11   4        0.55       -0.94      3.82 o 
  -9  11   4       17.00       23.34      5.22 o 
  -8  11   4       11.63       10.13      4.19 o 
  -7  11   4        4.57        2.94      3.56 o 
  -6  11   4       24.89       15.10      4.36 o 
  -5  11   4        3.60        3.90      3.36 o 
  -4  11   4       21.19       23.52      4.71 o 
  -3  11   4        0.81        0.47      2.52 o 
  -2  11   4       11.72        9.74      3.01 o 
  -1  11   4        6.92        5.00      4.31 o 
   0  11   4       18.07       13.50      3.00 o 
   1  11   4        7.42        8.31      2.77 o 
   2  11   4        1.88       -0.64      2.28 o 
   3  11   4        6.65        2.42      2.45 o 
   4  11   4       13.07        8.05      3.10 o 
   5  11   4        5.51        5.74      3.21 o 
   6  11   4       14.40       12.31      3.66 o 
   7  11   4        0.24       -2.22      2.76 o 
   8  11   4       60.32       73.06      6.37 o 
   9  11   4       18.26       21.68      5.49 o 
 -10  12   4        3.74        5.39      4.56 o 
  -9  12   4        0.13        0.93      8.00 o 
  -8  12   4        6.16        9.03      5.13 o 
  -7  12   4       15.15       11.86      8.19 o 
  -6  12   4        0.76       -3.49      5.60 o 
  -5  12   4        6.17        5.71      3.73 o 
  -4  12   4        3.85        2.67      3.46 o 
  -3  12   4       13.11        6.43      3.81 o 
  -2  12   4      115.95      119.40      9.03 o 
  -1  12   4       30.71       29.16      4.33 o 
   0  12   4        1.83       -2.27      2.46 o 
   1  12   4        0.31       -1.31      2.57 o 
   2  12   4       12.35        8.18      3.07 o 
   3  12   4        2.14        3.54      3.29 o 
   4  12   4        1.57       -0.42      2.99 o 
   5  12   4        5.20        5.44      3.54 o 
   6  12   4        6.54        4.13      3.58 o 
   7  12   4        1.02       -3.39      3.39 o 
  -8  13   4       16.68       16.22      5.19 o 
  -7  13   4        0.02        0.78      4.14 o 
  -6  13   4       14.77       19.04      4.93 o 
  -5  13   4       25.86       30.03      5.86 o 
  -4  13   4        6.98        6.71      4.22 o 
  -3  13   4      124.88      130.92      8.11 o 
  -2  13   4      120.99      116.19      7.80 o 
  -1  13   4       84.39       87.83      6.77 o 
   0  13   4        0.31       -0.94      3.45 o 
   1  13   4        3.73        1.88      5.99 o 
   2  13   4       15.75       20.97      4.58 o 
   3  13   4        0.04       -2.96      3.43 o 
   4  13   4        0.02       -3.21      3.21 o 
   5  13   4        2.28        2.93      4.57 o 
  -5  14   4        7.36        4.80      6.59 o 
  -4  14   4       15.76       10.36      6.97 o 
  -3  14   4        0.08       -3.86      5.27 o 
  -2  14   4        4.11        6.46      5.46 o 
  -1  14   4       19.80       18.79      5.56 o 
   0  14   4        0.00       -0.57      7.34 o 
   1  14   4        5.00        9.03      4.70 o 
   2  14   4       15.96       13.45      4.66 o 
 -16   1   5        0.35        0.95      3.55 o 
 -15   1   5        1.10        2.48      3.28 o 
 -14   1   5        0.02        2.41      3.22 o 
 -13   1   5       50.67       43.86      4.49 o 
 -12   1   5       17.16       11.86      2.47 o 
 -11   1   5       42.39       47.02      3.53 o 
 -10   1   5       19.74       16.13      2.12 o 
  -9   1   5       39.01       38.57      2.89 o 
  -8   1   5      303.48      288.94      5.51 o 
  -7   1   5      118.52      118.31      3.80 o 
  -6   1   5      110.76      127.43      3.32 o 
  -5   1   5      334.66      329.83      7.62 o 
  -4   1   5       59.36       61.16      4.05 o 
  -3   1   5        1.08       -0.16      1.12 o 
  -2   1   5      727.96      789.23     10.06 o 
  -1   1   5        3.93        5.44      1.17 o 
   0   1   5      137.77      145.58      3.55 o 
   1   1   5       44.08       39.75      2.27 o 
   2   1   5        4.40        4.21      1.56 o 
   3   1   5      196.26      208.44      3.68 o 
   4   1   5      212.28      222.26      4.51 o 
   5   1   5        0.00        0.34      1.23 o 
   6   1   5       86.30       90.43      4.93 o 
   7   1   5       39.87       29.04      3.46 o 
   8   1   5        1.26        2.60      2.30 o 
   9   1   5       39.56       33.65      4.33 o 
  10   1   5       25.51       26.80      4.31 o 
  11   1   5       28.52       35.53      5.16 o 
  12   1   5        4.66        5.65      3.66 o 
  13   1   5        2.80        2.17      3.91 o 
 -16   2   5        4.17       10.46      4.62 o 
 -15   2   5       23.22       19.34      4.92 o 
 -14   2   5       28.78       33.80      5.37 o 
 -13   2   5       19.67       18.72      3.95 o 
 -12   2   5       28.84       30.26      3.25 o 
 -11   2   5       88.01       70.42      4.76 o 
 -10   2   5        0.36        3.12      1.74 o 
  -9   2   5      110.76      126.89      3.65 o 
  -8   2   5      291.65      330.74      5.44 o 
  -7   2   5        0.43        1.50      1.08 o 
  -6   2   5      354.43      376.13      5.36 o 
  -5   2   5        4.22        3.61      1.07 o 
  -4   2   5      169.66      164.77      3.98 o 
  -3   2   5        1.90       -0.64      0.97 o 
  -2   2   5       48.26       55.28      1.96 o 
  -1   2   5      443.97      452.55      9.81 o 
   0   2   5       97.95      100.14      3.33 o 
   1   2   5      119.78      124.77      4.95 o 
   2   2   5       61.15       56.43      2.16 o 
   3   2   5       70.65       61.40      2.59 o 
   4   2   5       81.04       74.71      3.19 o 
   5   2   5       74.33       81.38      4.44 o 
   6   2   5       93.79       94.13      5.18 o 
   7   2   5       19.36       19.40      3.22 o 
   8   2   5        7.14        6.31      2.72 o 
   9   2   5        0.07        1.54      2.56 o 
  10   2   5        0.68        0.77      2.92 o 
  11   2   5      183.95      207.39      7.79 o 
  12   2   5       18.63       12.75      3.39 o 
  13   2   5        0.69       -0.57      3.02 o 
 -16   3   5        8.80        3.45      4.21 o 
 -15   3   5        0.64       -1.20      3.62 o 
 -14   3   5        2.61        1.01      3.81 o 
 -13   3   5        7.80        2.02      2.53 o 
 -12   3   5       42.93       43.37      5.36 o 
 -11   3   5       29.28       28.59      3.44 o 
 -10   3   5        0.84        1.52      1.81 o 
  -9   3   5       18.98       18.86      2.07 o 
  -8   3   5      114.93      122.71      3.39 o 
  -7   3   5       92.97       97.91      4.27 o 
  -6   3   5       75.28       75.21      2.77 o 
  -5   3   5       14.26       17.48      1.47 o 
  -4   3   5       20.13       19.04      1.80 o 
  -3   3   5        1.81        0.65      1.05 o 
  -2   3   5       31.51       38.99      2.16 o 
  -1   3   5      411.37      409.15      5.63 o 
   0   3   5        3.91        2.54      0.90 o 
   1   3   5       14.84       12.51      2.61 o 
   2   3   5       22.59       18.32      1.93 o 
   3   3   5        1.07        0.45      1.91 o 
   4   3   5       11.55       12.45      3.62 o 
   5   3   5        4.66        4.19      1.77 o 
   6   3   5       20.63       19.48      2.87 o 
   7   3   5        0.03        3.72      2.26 o 
   8   3   5       12.69       14.10      3.16 o 
   9   3   5        2.50        3.15      2.76 o 
  10   3   5       16.53       21.33      3.29 o 
  11   3   5       55.62       54.26      4.75 o 
  12   3   5       34.77       34.75      4.38 o 
  13   3   5        1.13        1.50      3.73 o 
 -15   4   5       24.55       21.61      5.26 o 
 -14   4   5        3.81        2.90      3.30 o 
 -13   4   5       22.78       19.23      4.41 o 
 -12   4   5        0.12        0.57      3.07 o 
 -11   4   5       51.08       68.74      9.42 o 
 -10   4   5        0.04        0.74      2.31 o 
  -9   4   5       59.02       66.30      3.55 o 
  -8   4   5        4.80        3.47      1.45 o 
  -7   4   5       23.58       28.75      2.64 o 
  -6   4   5        0.12       -0.21      1.78 o 
  -5   4   5      114.18      119.45      4.27 o 
  -4   4   5       84.86       84.52      2.76 o 
  -3   4   5       13.62       17.35      1.29 o 
  -2   4   5       55.66       60.94      2.46 o 
  -1   4   5       11.10        9.96      1.32 o 
   0   4   5       71.06       77.24      2.57 o 
   1   4   5      106.06      106.15      4.05 o 
   2   4   5       12.54       13.74      1.84 o 
   3   4   5        0.55       -1.23      2.07 o 
   4   4   5       13.16       16.53      4.30 o 
   5   4   5        3.75        4.64      1.90 o 
   6   4   5       29.61       34.26      4.01 o 
   7   4   5        0.27       -0.10      1.65 o 
   8   4   5       52.74       58.47      4.04 o 
   9   4   5        4.55        3.09      2.34 o 
  10   4   5       46.53       45.05      4.26 o 
  11   4   5        0.01       -2.41      2.41 o 
  12   4   5        0.00       -2.86      2.86 o 
  13   4   5       14.34       16.56      5.04 o 
 -15   5   5        1.09       -0.69      8.90 o 
 -14   5   5        0.79       -2.35      5.18 o 
 -13   5   5        4.67       10.92      6.21 o 
 -12   5   5        0.53       -0.68      3.07 o 
 -11   5   5       71.47       85.81      7.15 o 
 -10   5   5       12.11       11.74      3.51 o 
  -9   5   5      174.79      180.31      6.44 o 
  -8   5   5       58.84       56.18      3.89 o 
  -7   5   5      180.57      189.13      5.89 o 
  -6   5   5      135.92      132.94      8.47 o 
  -5   5   5       19.65       16.54      2.38 o 
  -4   5   5       21.87       18.26      1.84 o 
  -3   5   5       62.17       67.18      2.87 o 
  -2   5   5        6.23        8.39      1.35 o 
  -1   5   5        1.50        0.08      1.08 o 
   0   5   5        0.68       -2.09      2.26 o 
   1   5   5     1797.90     1814.55     21.38 o 
   2   5   5      258.40      253.90      5.72 o 
   3   5   5      211.81      203.21      6.82 o 
   4   5   5      161.74      177.17      4.76 o 
   5   5   5        1.58        0.03      1.62 o 
   6   5   5        3.27        9.16      3.00 o 
   7   5   5      111.57      104.73      5.30 o 
   8   5   5        0.73        0.74      1.93 o 
   9   5   5       32.47       34.01      3.38 o 
  10   5   5       18.73       13.37      2.81 o 
  11   5   5        5.43        5.37      2.93 o 
  12   5   5        5.83       12.24      4.16 o 
 -14   6   5       29.90       41.06      9.23 o 
 -13   6   5        1.29       -2.64      4.43 o 
 -12   6   5       21.98       35.58      5.47 o 
 -11   6   5       32.29       43.45      5.66 o 
 -10   6   5        7.78        4.30      3.35 o 
  -9   6   5        0.47       -2.22      2.22 o 
  -8   6   5       47.31       51.02      3.96 o 
  -7   6   5        9.33        8.03      2.31 o 
  -6   6   5      137.60      139.00      6.72 o 
  -5   6   5        0.06       -0.34      2.00 o 
  -4   6   5       13.46       15.12      1.97 o 
  -3   6   5        0.83       -0.29      1.28 o 
  -2   6   5       23.07       20.79      1.76 o 
  -1   6   5       31.56       34.58      2.00 o 
   0   6   5      190.38      192.57      4.29 o 
   1   6   5       37.98       28.86      3.51 o 
   2   6   5       24.42       23.60      2.73 o 
   3   6   5       35.93       40.55      2.85 o 
   4   6   5       20.35       17.76      2.27 o 
   5   6   5       27.43       25.85      4.39 o 
   6   6   5        4.41        1.91      1.98 o 
   7   6   5       49.16       47.82      3.53 o 
   8   6   5        0.04        2.73      2.10 o 
   9   6   5       16.23       15.00      3.28 o 
  10   6   5        2.17        0.75      2.42 o 
  11   6   5        1.59        2.27      2.80 o 
  12   6   5        7.31        5.68      4.19 o 
 -14   7   5        0.37       -1.69      5.93 o 
 -13   7   5        2.70        1.32      5.84 o 
 -12   7   5       10.92       22.03      7.34 o 
 -11   7   5        3.91        1.39      3.81 o 
 -10   7   5        4.46       -3.27      4.00 o 
  -9   7   5        0.10       -0.68      3.48 o 
  -8   7   5       22.11       26.03      3.38 o 
  -7   7   5        5.01        7.63      2.45 o 
  -6   7   5        2.98       -0.64      2.33 o 
  -5   7   5       50.06       55.82      5.08 o 
  -4   7   5       18.41       19.31      2.13 o 
  -3   7   5       38.27       32.85      2.34 o 
  -2   7   5        3.43        3.72      1.49 o 
  -1   7   5        1.71        0.40      1.26 o 
   0   7   5       21.09       23.98      2.15 o 
   1   7   5       61.41       59.11      3.50 o 
   2   7   5       41.42       40.67      3.04 o 
   3   7   5        1.13        2.73      1.80 o 
   4   7   5        0.28        1.61      1.85 o 
   5   7   5       60.07       59.82      3.77 o 
   6   7   5        6.38       10.05      3.06 o 
   7   7   5        9.51        6.77      2.30 o 
   8   7   5       19.78       20.67      3.00 o 
   9   7   5        0.47        1.12      2.29 o 
  10   7   5        1.29        3.04      2.80 o 
  11   7   5        1.12        2.61      2.92 o 
 -13   8   5        1.34        3.20      6.31 o 
 -12   8   5        4.90        8.38      6.40 o 
 -11   8   5        6.52       15.35      6.31 o 
 -10   8   5       98.79       94.09     18.46 o 
  -9   8   5       88.56       98.38      7.75 o 
  -8   8   5        8.30       13.86      3.86 o 
  -7   8   5       17.59       15.74      3.02 o 
  -6   8   5       83.44       81.96      6.54 o 
  -5   8   5        3.47        8.31      2.96 o 
  -4   8   5       47.10       58.91      5.43 o 
  -3   8   5       11.59       10.69      2.33 o 
  -2   8   5        7.33        5.46      1.65 o 
  -1   8   5       32.39       37.38      3.35 o 
   0   8   5       76.70       72.86      4.05 o 
   1   8   5        1.59        2.82      1.97 o 
   2   8   5       83.71       81.26      4.31 o 
   3   8   5      100.70      101.59      4.84 o 
   4   8   5       49.69       49.65      3.65 o 
   5   8   5       27.92       28.66      3.20 o 
   6   8   5        2.38        4.03      2.29 o 
   7   8   5       18.59       20.40      2.98 o 
   8   8   5       13.18       19.81      3.10 o 
   9   8   5        7.46        8.62      3.17 o 
  10   8   5        9.07       11.53      3.50 o 
 -12   9   5        0.32       -5.08      5.08 o 
 -11   9   5        0.16       -4.33      4.33 o 
 -10   9   5        0.18        1.98      5.74 o 
  -9   9   5        2.67        5.93      4.99 o 
  -8   9   5       96.74       97.18     10.83 o 
  -7   9   5        4.11        1.09      3.02 o 
  -6   9   5        4.21        1.83      2.92 o 
  -5   9   5        0.32       -2.23      2.84 o 
  -4   9   5      104.17      109.48     10.93 o 
  -3   9   5      248.28      239.83      7.21 o 
  -2   9   5       12.96       10.48      2.56 o 
  -1   9   5       29.54       25.28      4.34 o 
   0   9   5        7.25        5.34      2.71 o 
   1   9   5      130.57      126.83     11.63 o 
   2   9   5        3.73        2.92      2.41 o 
   3   9   5       26.85       26.71      3.15 o 
   4   9   5        2.41        1.87      2.47 o 
   5   9   5        0.15        0.23      2.19 o 
   6   9   5        0.00       -0.45      2.28 o 
   7   9   5       38.01       37.28      4.50 o 
   8   9   5        0.36        3.29      2.90 o 
   9   9   5       11.86       13.43      3.57 o 
 -11  10   5        0.02       -5.18      5.18 o 
 -10  10   5       42.04       48.50      9.70 o 
  -9  10   5        4.04        8.57      5.93 o 
  -8  10   5       17.36       14.41      6.31 o 
  -7  10   5        2.23        3.86      5.08 o 
  -6  10   5        3.66        5.65      4.90 o 
  -5  10   5        1.83        8.10      4.99 o 
  -4  10   5        3.58        2.64      4.43 o 
  -3  10   5        0.00       -0.18      2.82 o 
  -2  10   5        0.23       -1.55      2.58 o 
  -1  10   5        1.43        0.03      2.75 o 
   0  10   5        0.61       -1.21      3.66 o 
   1  10   5       63.40       52.28      5.06 o 
   2  10   5        0.40       -1.89      2.57 o 
   3  10   5        1.59        1.58      2.59 o 
   4  10   5        2.16        0.66      2.85 o 
   5  10   5        0.18        1.80      4.93 o 
   6  10   5        0.24       -2.60      2.60 o 
   7  10   5        0.04        0.56      2.77 o 
   8  10   5        4.21        1.15      3.09 o 
 -10  11   5        0.01        5.74      6.50 o 
  -9  11   5       34.09       34.56      8.57 o 
  -8  11   5       94.24       92.09     12.15 o 
  -7  11   5        1.96       -4.52      4.52 o 
  -6  11   5        9.41       -2.92      4.71 o 
  -5  11   5        0.06       -1.88      4.80 o 
  -4  11   5        7.02       -4.33      4.33 o 
  -3  11   5        0.04        1.36      3.51 o 
  -2  11   5       49.44       44.98      5.10 o 
  -1  11   5        2.54        2.56      3.12 o 
   0  11   5        2.30       -0.09      3.39 o 
   1  11   5        2.05        2.39      3.58 o 
   2  11   5        0.61       -2.56      2.56 o 
   3  11   5       35.32       51.54      5.41 o 
   4  11   5       10.60       12.67      3.75 o 
   5  11   5        6.73        1.30      3.20 o 
   6  11   5        0.22        1.10      2.93 o 
   7  11   5       26.83       29.03      4.73 o 
  -8  12   5        0.16       -5.37      5.37 o 
  -7  12   5        0.95        5.08      5.65 o 
  -6  12   5        0.02       -3.11      5.18 o 
  -5  12   5        3.41        7.53      5.46 o 
  -4  12   5        3.72        1.32      5.27 o 
  -3  12   5       23.07       22.25     10.50 o 
  -2  12   5       10.48       13.18      4.36 o 
  -1  12   5        0.10       -2.87      2.87 o 
   0  12   5       28.22       31.97      4.82 o 
   1  12   5       23.36       26.54      4.97 o 
   2  12   5        6.01       -0.54      3.43 o 
   3  12   5       54.43       62.70      6.23 o 
   4  12   5        7.50       12.61      3.94 o 
   5  12   5       14.44       12.35      4.16 o 
  -5  13   5        3.84        3.48      6.21 o 
  -4  13   5        0.09       -3.95      4.80 o 
  -3  13   5        1.86       -0.66      5.84 o 
  -2  13   5        0.46        8.99      4.53 o 
  -1  13   5        7.21        7.28      4.52 o 
   0  13   5        7.84        5.85      3.99 o 
   1  13   5       17.64       18.65      4.75 o 
   2  13   5        3.79        4.74      3.86 o 
 -15   0   6        0.76        0.09      4.80 o 
 -14   0   6        1.88        2.45      4.61 o 
 -13   0   6        3.38       10.45      5.08 o 
 -12   0   6       28.69       14.88      5.74 o 
 -11   0   6       22.59       25.05      6.31 o 
 -10   0   6       62.54       52.76      5.46 o 
  -9   0   6      280.21      261.00      8.89 o 
  -8   0   6       30.69       43.22      4.71 o 
  -7   0   6      134.19      166.59      5.85 o 
  -6   0   6       77.22       95.11      9.98 o 
  -5   0   6       70.28       88.52      9.51 o 
  -4   0   6       59.17       69.43      5.89 o 
  -3   0   6      213.52      204.05      7.26 o 
  -2   0   6       98.23      103.32     10.50 o 
  -1   0   6      147.11      153.52      3.89 o 
   0   0   6        5.52        5.56      4.43 o 
   1   0   6      124.91      123.55     11.21 o 
   2   0   6        1.14        0.60      1.32 o 
   3   0   6       11.37       12.40      2.17 o 
   4   0   6        1.85        2.07      2.26 o 
   5   0   6      323.48      294.08     11.58 o 
   6   0   6        5.95        5.46      3.20 o 
   7   0   6       10.77       12.05      3.95 o 
   8   0   6       17.25       22.03      4.99 o 
   9   0   6       18.75       16.10      4.99 o 
  10   0   6        6.51        9.42      4.80 o 
  11   0   6       39.03       29.76      7.34 o 
  12   0   6       24.69       27.31      7.25 o 
 -15   1   6        0.26        6.16      3.76 o 
 -14   1   6        4.42        4.39      3.78 o 
 -13   1   6        0.45       -1.87      3.44 o 
 -12   1   6        4.26        5.20      3.48 o 
 -11   1   6       20.23       20.70      4.18 o 
 -10   1   6       74.31       77.54      4.83 o 
  -9   1   6        0.00       -2.05      2.05 o 
  -8   1   6       17.72       21.27      2.54 o 
  -7   1   6       10.42        9.34      1.55 o 
  -6   1   6        8.05        4.26      3.95 o 
  -5   1   6       52.45       44.79      5.13 o 
  -4   1   6       54.54       65.10      3.36 o 
  -3   1   6       77.70       74.96      3.29 o 
  -2   1   6        0.42        0.50      1.39 o 
  -1   1   6       23.75       24.46      1.92 o 
   0   1   6        5.51        6.30      1.31 o 
   1   1   6       39.76       39.77      2.93 o 
   2   1   6        4.40        4.36      1.34 o 
   3   1   6        1.05        0.31      1.16 o 
   4   1   6        2.40        4.00      2.30 o 
   5   1   6       83.44       92.29      5.98 o 
   6   1   6       11.03       10.53      2.53 o 
   7   1   6       16.56       20.87      3.26 o 
   8   1   6        0.55        1.22      2.36 o 
   9   1   6        0.11       -0.16      2.68 o 
  10   1   6        7.07        7.91      3.40 o 
  11   1   6       73.22       82.89      7.12 o 
  12   1   6        8.25        5.50      3.87 o 
 -15   2   6        0.68        1.48      3.86 o 
 -14   2   6        1.12       -1.09      3.12 o 
 -13   2   6        3.29        2.10      3.33 o 
 -12   2   6        0.15        3.56      3.10 o 
 -11   2   6        5.79        1.98      4.52 o 
 -10   2   6       40.99       36.81      3.85 o 
  -9   2   6        2.99        2.89      2.25 o 
  -8   2   6       29.39       38.05      3.04 o 
  -7   2   6       12.68        5.09      2.32 o 
  -6   2   6       62.81       65.85      3.05 o 
  -5   2   6        3.07        3.57      2.18 o 
  -4   2   6        0.10        0.34      1.78 o 
  -3   2   6        6.05        7.36      1.42 o 
  -2   2   6       43.53       47.48      1.94 o 
  -1   2   6        0.55       -0.34      0.93 o 
   0   2   6        0.00        0.86      1.32 o 
   1   2   6        3.43        2.59      1.49 o 
   2   2   6       25.21       29.58      2.89 o 
   3   2   6       21.74       21.12      3.57 o 
   4   2   6        2.59        1.52      1.59 o 
   5   2   6        8.38       11.35      2.38 o 
   6   2   6        0.17        1.60      1.83 o 
   7   2   6        2.01        1.01      2.23 o 
   8   2   6       10.34        5.13      4.94 o 
   9   2   6       27.85       34.73      4.59 o 
  10   2   6        3.67        6.04      5.89 o 
  11   2   6       15.53       15.43      4.26 o 
  12   2   6       12.75        8.10      6.31 o 
 -15   3   6       12.76       12.90      4.83 o 
 -14   3   6        1.70       10.74      4.29 o 
 -13   3   6       17.93       27.99      5.11 o 
 -12   3   6        4.09       -1.60      4.33 o 
 -11   3   6       27.45       36.72      7.25 o 
 -10   3   6       21.24       23.71      4.47 o 
  -9   3   6       17.42       21.14      3.09 o 
  -8   3   6       76.32       76.82      4.33 o 
  -7   3   6      245.49      240.46      8.00 o 
  -6   3   6        0.61       -1.64      1.64 o 
  -5   3   6       25.76       33.41      3.34 o 
  -4   3   6        5.76        2.47      3.04 o 
  -3   3   6        1.82       -1.40      1.69 o 
  -2   3   6       21.83       21.72      1.73 o 
  -1   3   6       62.11       69.87      2.54 o 
   0   3   6       29.91       27.48      1.60 o 
   1   3   6      101.91       91.64      2.62 o 
   2   3   6      168.92      169.22      4.83 o 
   3   3   6       22.07       24.24      3.32 o 
   4   3   6       21.06       22.72      2.48 o 
   5   3   6        0.02        1.12      1.70 o 
   6   3   6       37.64       53.20      3.92 o 
   7   3   6        7.35       14.80      5.20 o 
   8   3   6        1.37        2.14      2.29 o 
   9   3   6        2.80        2.48      2.93 o 
  10   3   6        2.53        6.45      2.75 o 
  11   3   6        0.04       -1.08      2.70 o 
 -14   4   6        3.68        8.05      3.87 o 
 -13   4   6       11.10        6.69      5.74 o 
 -12   4   6       35.66       30.32      7.34 o 
 -11   4   6        1.28        4.52      4.90 o 
 -10   4   6        0.02       -2.08      3.02 o 
  -9   4   6       16.66       22.40      3.76 o 
  -8   4   6       96.07       87.89      5.29 o 
  -7   4   6      147.75      166.30     10.64 o 
  -6   4   6      108.68       99.49      4.38 o 
  -5   4   6      210.33      220.21      8.28 o 
  -4   4   6       13.03       10.97      2.65 o 
  -3   4   6       36.03       36.93      2.77 o 
  -2   4   6       30.36       26.27      2.46 o 
  -1   4   6        4.96        3.26      1.59 o 
   0   4   6      389.51      371.38      7.49 o 
   1   4   6      459.76      456.92      8.58 o 
   2   4   6       27.34       25.35      2.60 o 
   3   4   6       48.89       48.79      3.58 o 
   4   4   6       17.45       16.70      2.44 o 
   5   4   6        0.70       -0.63      1.80 o 
   6   4   6       20.63       17.60      3.62 o 
   7   4   6        2.47        0.55      2.07 o 
   8   4   6        5.70        7.36      2.21 o 
   9   4   6        3.03        3.68      2.22 o 
  10   4   6       10.27       14.52      3.65 o 
  11   4   6        2.55        2.77      3.00 o 
 -14   5   6        0.76       -5.08      5.08 o 
 -13   5   6        0.01       -1.22      5.27 o 
 -12   5   6        1.16        6.40      5.46 o 
 -11   5   6        0.26       -4.43      4.43 o 
 -10   5   6        0.36       -1.98      4.33 o 
  -9   5   6        0.22        0.86      3.12 o 
  -8   5   6       13.21       10.45      3.21 o 
  -7   5   6       41.93       53.58      7.44 o 
  -6   5   6        1.03        1.26      3.04 o 
  -5   5   6       10.27       13.92      2.79 o 
  -4   5   6       24.13       20.17      3.84 o 
  -3   5   6       50.70       56.48      2.70 o 
  -2   5   6       10.36        6.81      1.45 o 
  -1   5   6       13.44       15.84      2.20 o 
   0   5   6       33.58       41.13      4.58 o 
   1   5   6      114.80      104.79      6.92 o 
   2   5   6      103.70      114.97      6.17 o 
   3   5   6       33.81       35.54      3.19 o 
   4   5   6       34.12       36.62      2.54 o 
   5   5   6       12.44       14.22      2.08 o 
   6   5   6        2.29        0.45      1.88 o 
   7   5   6       17.81       18.37      2.66 o 
   8   5   6        1.46       -0.90      1.96 o 
   9   5   6        2.95        4.20      2.37 o 
  10   5   6        0.35        2.53      2.85 o 
  11   5   6       17.22       10.45      6.59 o 
 -13   6   6        0.16       -0.75      5.18 o 
 -12   6   6       43.71       37.01      8.47 o 
 -11   6   6       26.81       30.32      7.63 o 
 -10   6   6      118.60      112.34     11.96 o 
  -9   6   6       22.14       19.85      3.96 o 
  -8   6   6       29.39       28.21      4.09 o 
  -7   6   6       49.62       45.67      7.25 o 
  -6   6   6        7.47       11.76      3.90 o 
  -5   6   6        7.39        6.14      4.33 o 
  -4   6   6       42.41       46.91      3.82 o 
  -3   6   6        9.04        9.19      2.12 o 
  -2   6   6       20.78       22.20      2.14 o 
  -1   6   6      242.09      236.06      5.22 o 
   0   6   6       24.58       20.72      2.04 o 
   1   6   6       20.90       16.96      2.39 o 
   2   6   6       64.99       57.09      3.21 o 
   3   6   6       63.35       68.75      4.77 o 
   4   6   6      110.68      114.09      4.54 o 
   5   6   6       11.82       11.39      2.27 o 
   6   6   6        2.85       -0.90      1.88 o 
   7   6   6        0.34       -0.67      2.07 o 
   8   6   6        0.29        1.45      2.20 o 
   9   6   6        9.18       12.06      2.89 o 
  10   6   6        0.10       -1.68      2.91 o 
 -13   7   6        1.16        0.75      6.40 o 
 -12   7   6       30.02       41.72      9.32 o 
 -11   7   6       58.10       49.53      9.32 o 
 -10   7   6      119.35      112.06     12.43 o 
  -9   7   6       32.10       44.16      8.38 o 
  -8   7   6       53.10       38.18      4.73 o 
  -7   7   6       36.85       22.13      6.12 o 
  -6   7   6        6.28       12.81      5.08 o 
  -5   7   6        2.63        1.51      4.24 o 
  -4   7   6       42.74       46.58      6.07 o 
  -3   7   6       54.07       44.47      4.28 o 
  -2   7   6       64.25       67.09      4.28 o 
  -1   7   6        1.94        0.40      1.60 o 
   0   7   6        0.50        1.12      1.64 o 
   1   7   6      100.76       88.62      4.28 o 
   2   7   6        4.13        2.67      2.02 o 
   3   7   6      293.49      296.13     11.40 o 
   4   7   6       23.27       17.68      2.68 o 
   5   7   6       34.70       34.32      3.26 o 
   6   7   6        3.67        3.62      2.31 o 
   7   7   6       56.21       56.52      4.08 o 
   8   7   6       21.24       17.81      4.15 o 
   9   7   6        6.41        2.55      2.85 o 
 -12   8   6        0.00       -5.08      5.08 o 
 -11   8   6        1.38        1.98      5.65 o 
 -10   8   6       30.06       31.83      7.91 o 
  -9   8   6       17.18       25.14      6.87 o 
  -8   8   6       12.00       11.68      5.74 o 
  -7   8   6        7.54        9.23      3.44 o 
  -6   8   6        4.01        0.75      4.43 o 
  -5   8   6        0.00       -2.78      3.17 o 
  -4   8   6        7.94        8.76      3.84 o 
  -3   8   6        5.82        8.29      3.00 o 
  -2   8   6        4.84        4.35      2.59 o 
  -1   8   6        0.12       -2.55      2.71 o 
   0   8   6        1.98        4.09      1.86 o 
   1   8   6       12.00       11.88      2.48 o 
   2   8   6        9.23       15.09      2.68 o 
   3   8   6        0.30        1.55      2.11 o 
   4   8   6        2.67        1.82      2.15 o 
   5   8   6        4.38        2.55      2.44 o 
   6   8   6        6.55        9.40      2.91 o 
   7   8   6        7.39        6.85      2.61 o 
   8   8   6        6.04        4.63      2.92 o 
 -11   9   6       10.13        7.06      6.59 o 
 -10   9   6       14.90       21.09      7.91 o 
  -9   9   6        0.00       -3.58      4.71 o 
  -8   9   6        5.03        7.25      4.99 o 
  -7   9   6        0.41       -2.92      4.71 o 
  -6   9   6        0.39        9.51      4.99 o 
  -5   9   6        5.05       11.86      4.90 o 
  -4   9   6        7.77        9.74      4.06 o 
  -3   9   6        2.24        0.78      3.94 o 
  -2   9   6       31.77       29.26      4.04 o 
  -1   9   6       34.40       45.53      4.94 o 
   0   9   6        2.35        4.79      2.89 o 
   1   9   6        1.33        0.33      2.20 o 
   2   9   6        1.80        4.38      2.40 o 
   3   9   6        0.21       -1.84      2.19 o 
   4   9   6       16.60       19.20      3.04 o 
   5   9   6        2.14        0.94      2.82 o 
   6   9   6        4.37        5.27      2.75 o 
   7   9   6        5.44        3.82      4.14 o 
  -9  10   6       44.06       43.03      9.32 o 
  -8  10   6        1.94        5.08      5.84 o 
  -7  10   6       25.14       25.05      7.44 o 
  -6  10   6        1.57       -1.79      4.61 o 
  -5  10   6       34.11       34.46      7.63 o 
  -4  10   6        0.03        1.56      5.23 o 
  -3  10   6       26.61       31.76      4.52 o 
  -2  10   6       13.41        9.66      3.38 o 
  -1  10   6       25.14       27.00      4.23 o 
   0  10   6        6.13        9.87      5.48 o 
   1  10   6        6.95       10.19      3.93 o 
   2  10   6        4.72        1.26      2.87 o 
   3  10   6        6.64        3.31      3.02 o 
   4  10   6        5.41        6.77      3.38 o 
   5  10   6       23.42       17.74      4.01 o 
   6  10   6        1.59        0.14      3.60 o 
  -8  11   6        9.23        9.89      6.69 o 
  -7  11   6        0.11        2.35      5.56 o 
  -6  11   6        6.84        2.92      5.74 o 
  -5  11   6        1.23       -1.41      4.80 o 
  -4  11   6        1.65       -3.48      4.33 o 
  -3  11   6        1.74        0.98      3.28 o 
  -2  11   6        1.01        1.40      3.47 o 
  -1  11   6        4.11        0.95      3.17 o 
   0  11   6        0.49       -3.55      4.14 o 
   1  11   6        5.33        5.16      3.33 o 
   2  11   6       20.57       20.69      4.25 o 
   3  11   6       29.87       28.89      4.69 o 
   4  11   6        1.87        2.35      3.67 o 
  -5  12   6        4.84        2.07      5.93 o 
  -4  12   6       10.33       15.63      6.78 o 
  -3  12   6       24.76       19.59      7.06 o 
  -2  12   6        0.76       -3.56      3.56 o 
  -1  12   6        0.03       -1.41      5.18 o 
   0  12   6        0.46       -3.49      3.49 o 
   1  12   6        2.00       -2.76      3.83 o 
 -14   1   7        4.21        1.46      3.80 o 
 -13   1   7        3.87        5.12      3.75 o 
 -12   1   7        1.26        3.48      3.39 o 
 -11   1   7        1.97       -0.53      3.13 o 
 -10   1   7        0.04        0.97      2.66 o 
  -9   1   7       84.25       95.89      4.79 o 
  -8   1   7      190.84      207.57      5.83 o 
  -7   1   7       26.45       28.15      2.57 o 
  -6   1   7        1.03        0.21      2.45 o 
  -5   1   7       29.80       22.68      4.59 o 
  -4   1   7        3.57        5.84      3.46 o 
  -3   1   7        4.10        0.78      2.83 o 
  -2   1   7       66.61       78.03     11.44 o 
  -1   1   7      119.01      121.44      5.39 o 
   0   1   7       59.64       67.89      3.97 o 
   1   1   7        8.38        8.29      2.12 o 
   2   1   7        0.62       -0.14      1.74 o 
   3   1   7       32.50       35.89      2.37 o 
   4   1   7       18.92       18.23      2.73 o 
   5   1   7       11.39       12.01      2.27 o 
   6   1   7       23.13       24.69      3.61 o 
   7   1   7        6.85        6.43      4.05 o 
   8   1   7        3.21        2.78      2.85 o 
   9   1   7        0.96       -2.31      4.19 o 
  10   1   7        0.74        0.68      5.51 o 
 -13   2   7        2.12        0.80      3.50 o 
 -12   2   7        4.10        5.94      3.73 o 
 -11   2   7       15.21       13.09      5.74 o 
 -10   2   7       23.32       27.84      4.26 o 
  -9   2   7        0.84        3.67      2.71 o 
  -8   2   7        2.41       -0.85      1.98 o 
  -7   2   7       50.34       41.92      3.21 o 
  -6   2   7       29.98       33.67      3.86 o 
  -5   2   7        6.26       -1.01      2.13 o 
  -4   2   7       19.03       23.62      3.02 o 
  -3   2   7        1.66        3.00      2.18 o 
  -2   2   7       36.52       36.51      2.95 o 
  -1   2   7       32.88       34.30      3.30 o 
   0   2   7        0.12        0.90      1.88 o 
   1   2   7       17.87       22.23      2.93 o 
   2   2   7        0.45        0.95      2.02 o 
   3   2   7        4.61        4.34      1.67 o 
   4   2   7        1.27        4.71      1.69 o 
   5   2   7        1.76        2.36      1.96 o 
   6   2   7        7.33        7.30      3.12 o 
   7   2   7        9.57       12.45      2.67 o 
   8   2   7        1.32        1.98      2.77 o 
   9   2   7        1.57       -0.86      3.67 o 
 -13   3   7        0.25       -0.16      3.43 o 
 -12   3   7        6.85        2.92      5.27 o 
 -11   3   7       10.94       11.02      5.93 o 
 -10   3   7        8.68       14.51      3.79 o 
  -9   3   7        7.93        9.51      2.61 o 
  -8   3   7        0.09       -1.57      3.20 o 
  -7   3   7       23.55       24.85      2.95 o 
  -6   3   7       90.74       89.00      4.04 o 
  -5   3   7       43.25       43.74      6.14 o 
  -4   3   7       13.80       14.31      2.93 o 
  -3   3   7       11.78       13.19      2.50 o 
  -2   3   7        1.58        0.66      1.58 o 
  -1   3   7       16.22       14.42      2.81 o 
   0   3   7       36.00       31.42      3.48 o 
   1   3   7        9.51       11.93      2.74 o 
   2   3   7       48.43       40.38      2.47 o 
   3   3   7       51.33       54.33      3.03 o 
   4   3   7       14.82       16.31      2.66 o 
   5   3   7       28.05       33.71      3.24 o 
   6   3   7        0.57        3.62      4.23 o 
   7   3   7        0.29        2.67      2.36 o 
   8   3   7        4.72        7.34      3.10 o 
   9   3   7       11.40        8.06      3.39 o 
 -13   4   7        6.93        4.14      5.84 o 
 -12   4   7       21.23       21.85      6.87 o 
 -11   4   7       24.69       20.90      6.78 o 
 -10   4   7        0.49       -2.26      3.06 o 
  -9   4   7        0.83        0.55      4.24 o 
  -8   4   7        5.61        5.26      2.64 o 
  -7   4   7       60.00       61.48      4.65 o 
  -6   4   7       26.52       19.86      2.74 o 
  -5   4   7        0.18       -1.76      1.76 o 
  -4   4   7        4.82        4.86      3.68 o 
  -3   4   7        0.71        2.31      2.67 o 
  -2   4   7        0.03       -1.71      1.71 o 
  -1   4   7        0.01        2.04      1.62 o 
   0   4   7       35.82       40.33      2.90 o 
   1   4   7       79.42       82.50      3.82 o 
   2   4   7        0.02        0.69      1.54 o 
   3   4   7       61.61       69.45      8.02 o 
   4   4   7       53.09       60.39      5.41 o 
   5   4   7        0.85        2.75      2.14 o 
   6   4   7        4.11        4.74      2.49 o 
   7   4   7        4.12        0.41      2.37 o 
   8   4   7        1.51        3.53      3.03 o 
   9   4   7        6.65        9.79      3.08 o 
 -12   5   7        3.64        2.07      5.65 o 
 -11   5   7       44.73       57.82      9.79 o 
 -10   5   7       11.08        4.05      5.27 o 
  -9   5   7       20.29       22.41      3.98 o 
  -8   5   7        2.07        2.44      2.74 o 
  -7   5   7        1.35        3.10      5.41 o 
  -6   5   7       65.18       68.69      6.39 o 
  -5   5   7       11.64        9.75      3.45 o 
  -4   5   7        5.78        4.21      1.91 o 
  -3   5   7        9.29       12.91      1.62 o 
  -2   5   7        2.84        3.70      1.94 o 
  -1   5   7       25.64       28.63      2.80 o 
   0   5   7        9.44        8.17      2.12 o 
   1   5   7       75.30       65.55      3.71 o 
   2   5   7        0.09       -0.37      1.76 o 
   3   5   7       46.16       35.21      3.38 o 
   4   5   7       17.05       16.69      2.76 o 
   5   5   7        4.36        3.36      3.13 o 
   6   5   7        0.31        0.83      1.89 o 
   7   5   7        0.12       -1.59      2.24 o 
   8   5   7        6.66        1.18      2.67 o 
 -12   6   7        0.24       16.95      6.69 o 
 -11   6   7        4.36        6.59      5.65 o 
 -10   6   7        0.58        1.69      5.27 o 
  -9   6   7        5.00       -0.42      3.06 o 
  -8   6   7        1.28       -0.61      2.97 o 
  -7   6   7       13.72       16.38      5.65 o 
  -6   6   7        4.73       11.12      3.92 o 
  -5   6   7        4.95        2.63      3.32 o 
  -4   6   7        2.35        1.62      3.12 o 
  -3   6   7       26.27       20.35      2.83 o 
  -2   6   7        8.41        8.66      1.88 o 
  -1   6   7        6.97        7.80      1.92 o 
   0   6   7       39.94       35.85      2.53 o 
   1   6   7      185.52      171.14      5.24 o 
   2   6   7        7.79        6.52      1.82 o 
   3   6   7       16.17       15.20      2.31 o 
   4   6   7       10.35        7.42      2.14 o 
   5   6   7       17.91       16.45      2.59 o 
   6   6   7        0.23       -1.04      2.26 o 
   7   6   7       18.93       16.98      3.20 o 
   8   6   7        0.47       -1.54      2.53 o 
 -11   7   7        0.01        1.51      5.56 o 
 -10   7   7        4.63        4.52      5.84 o 
  -9   7   7       33.34       44.92      8.38 o 
  -8   7   7       21.31       25.85      4.30 o 
  -7   7   7        3.10       -0.56      4.43 o 
  -6   7   7        6.53        2.64      3.94 o 
  -5   7   7        6.51        0.96      3.51 o 
  -4   7   7        0.31       -2.95      2.95 o 
  -3   7   7        8.84       11.40      5.39 o 
  -2   7   7        8.24        6.23      2.29 o 
  -1   7   7       31.52       39.22      3.23 o 
   0   7   7        1.27        0.32      1.78 o 
   1   7   7       62.86       54.35      3.27 o 
   2   7   7       11.97       11.54      2.21 o 
   3   7   7        0.11        0.20      2.05 o 
   4   7   7        4.53        2.24      2.17 o 
   5   7   7        4.47        6.59      2.38 o 
   6   7   7        0.89        0.36      2.48 o 
   7   7   7        1.64       -0.30      2.58 o 
 -10   8   7       27.00       27.50      7.91 o 
  -9   8   7       15.53       18.55      6.87 o 
  -8   8   7        2.56       -1.04      4.43 o 
  -7   8   7        2.11        7.63      5.18 o 
  -6   8   7        8.18       11.11      5.18 o 
  -5   8   7        8.66       -3.42      3.42 o 
  -4   8   7        0.23       -0.41      3.41 o 
  -3   8   7       15.91       18.51      3.57 o 
  -2   8   7        0.25        1.82      2.63 o 
  -1   8   7        1.97        1.52      2.29 o 
   0   8   7        3.85       -0.25      2.23 o 
   1   8   7       87.48       79.04      4.52 o 
   2   8   7        0.04       -0.59      2.30 o 
   3   8   7        0.07        0.18      2.27 o 
   4   8   7        3.46        3.75      2.59 o 
   5   8   7        0.59       -0.13      2.58 o 
   6   8   7        0.08        1.55      2.77 o 
  -8   9   7       18.42       21.66      7.44 o 
  -7   9   7        2.92       13.09      6.31 o 
  -6   9   7        4.04        4.61      4.90 o 
  -5   9   7        0.44        3.58      4.71 o 
  -4   9   7        9.09       -1.32      3.77 o 
  -3   9   7       29.88       31.21      4.39 o 
  -2   9   7        0.00       -0.70      2.91 o 
  -1   9   7        3.62       -0.12      2.94 o 
   0   9   7        0.90       -0.84      2.89 o 
   1   9   7        3.86        4.20      2.63 o 
   2   9   7       20.08       19.01      3.51 o 
   3   9   7       30.59       34.59      4.10 o 
   4   9   7        0.08        1.33      2.85 o 
  -6  10   7        0.59        2.82      4.99 o 
  -5  10   7        1.89       -0.09      4.90 o 
  -4  10   7        7.15        8.10      5.56 o 
  -3  10   7       12.50       11.86      5.65 o 
  -2  10   7       10.39        9.40      4.10 o 
  -1  10   7        0.88        3.19      3.59 o 
   0  10   7        4.31        3.98      3.63 o 
   1  10   7        1.06       -2.97      3.50 o 
   2  10   7        2.87        0.36      5.41 o 
 -12   0   8        5.45        8.95      5.46 o 
 -11   0   8        3.44        4.99      5.46 o 
 -10   0   8       52.87       41.63      5.18 o 
  -9   0   8        6.84        5.53      3.16 o 
  -8   0   8       32.78       32.85      4.80 o 
  -7   0   8        0.63       -5.74      6.03 o 
  -6   0   8       17.93       26.08      7.82 o 
  -5   0   8        4.88       -1.60      4.90 o 
  -4   0   8        7.25        5.56      5.65 o 
  -3   0   8        4.31        0.75      4.90 o 
  -2   0   8        3.40        1.32      4.99 o 
  -1   0   8        0.13        1.22      4.99 o 
   0   0   8        0.20        0.66      4.90 o 
   1   0   8        1.90       -4.05      4.05 o 
   2   0   8        3.39        5.56      5.37 o 
   3   0   8        3.36        2.73      4.99 o 
   4   0   8        1.39        1.79      5.27 o 
   5   0   8        0.02        0.85      5.18 o 
 -11   1   8        7.20        6.49      3.63 o 
 -10   1   8        6.59        5.37      2.93 o 
  -9   1   8       10.69        7.26      3.71 o 
  -8   1   8        0.00        1.05      2.11 o 
  -7   1   8       85.47       88.40      6.07 o 
  -6   1   8       11.41        7.84      3.21 o 
  -5   1   8        2.53       -2.21      2.21 o 
  -4   1   8        4.84        3.38      2.45 o 
  -3   1   8        3.18       -2.93      7.72 o 
  -2   1   8        0.06       -2.18      3.39 o 
  -1   1   8       27.98       34.04      9.79 o 
   0   1   8       18.17       12.53      4.51 o 
   1   1   8        3.48       -0.99      5.18 o 
   2   1   8       10.20       14.31      4.66 o 
   3   1   8        6.59        4.13      3.73 o 
   4   1   8        1.18        0.53      3.81 o 
   5   1   8       12.97        2.47      3.93 o 
 -11   2   8        0.57       -4.14      4.33 o 
 -10   2   8        8.73        7.50      3.65 o 
  -9   2   8       16.28       20.00      5.84 o 
  -8   2   8       26.78       27.59      2.79 o 
  -7   2   8       15.57       13.77      2.67 o 
  -6   2   8       44.40       51.34      4.78 o 
  -5   2   8        1.14        5.02      4.56 o 
  -4   2   8        2.42       -0.23      2.31 o 
  -3   2   8        5.66        7.26      3.98 o 
  -2   2   8        0.06       -3.24      3.24 o 
  -1   2   8       11.10        3.68      3.93 o 
   0   2   8        3.43       -1.82      3.89 o 
   1   2   8        4.19        5.12      3.87 o 
   2   2   8       10.95        6.48      4.09 o 
   3   2   8       18.33       20.45      5.14 o 
   4   2   8        1.91        3.95      3.93 o 
   5   2   8       24.01       30.51      7.91 o 
 -11   3   8        2.21       10.92      5.46 o 
 -10   3   8        0.74        5.19      3.91 o 
  -9   3   8        0.35        0.31      2.92 o 
  -8   3   8       13.76       10.44      2.44 o 
  -7   3   8       57.92       60.36      4.43 o 
  -6   3   8        5.44        0.98      2.03 o 
  -5   3   8       19.40       18.64      3.42 o 
  -4   3   8        0.01       -2.06      2.26 o 
  -3   3   8       32.55       20.43      4.95 o 
  -2   3   8        1.43        3.23      3.58 o 
  -1   3   8        4.32       -0.24      2.83 o 
   0   3   8        8.44        1.75      2.44 o 
   1   3   8       19.79       25.40      4.55 o 
   2   3   8        1.74        2.22      2.54 o 
   3   3   8        0.00        0.83      2.42 o 
   4   3   8        3.39        2.22      2.78 o 
   5   3   8        1.44        4.39      3.37 o 
   6   3   8        0.69        5.08      4.33 o 
 -10   4   8        2.53        4.14      4.90 o 
  -9   4   8        0.30       -2.04      3.25 o 
  -8   4   8        0.56        3.25      2.69 o 
  -7   4   8        1.64        0.26      2.85 o 
  -6   4   8        8.42        3.12      2.65 o 
  -5   4   8       35.68       37.75      3.53 o 
  -4   4   8        0.01       -0.08      2.44 o 
  -3   4   8        0.00       -3.20      3.91 o 
  -2   4   8        0.06       -3.46      3.46 o 
  -1   4   8       27.36       37.12      7.71 o 
   0   4   8        3.31       -2.39      2.39 o 
   1   4   8       32.87       30.99      4.01 o 
   2   4   8        0.09        3.71      2.70 o 
   3   4   8        4.40        6.42      2.98 o 
   4   4   8       12.16       14.91      3.94 o 
   5   4   8       14.36       22.45      4.46 o 
   6   4   8        0.28       -3.67      3.95 o 
 -10   5   8        3.60        9.98      5.74 o 
  -9   5   8        4.60        2.30      3.48 o 
  -8   5   8        0.01        0.16      3.81 o 
  -7   5   8       10.03        0.89      3.89 o 
  -6   5   8       25.72       29.51      7.39 o 
  -5   5   8       12.47        3.35      4.47 o 
  -4   5   8       11.66       11.65      2.49 o 
  -3   5   8        2.15        1.04      1.55 o 
  -2   5   8        9.45       12.75      4.02 o 
  -1   5   8        2.75       -2.47      2.47 o 
   0   5   8       21.95       16.59      5.93 o 
   1   5   8       23.44       23.44      3.85 o 
   2   5   8       39.69       46.83      4.90 o 
   3   5   8       70.57       62.64      6.27 o 
   4   5   8       29.53       46.98     11.44 o 
   5   5   8       16.62       13.78      4.08 o 
  -9   6   8        0.34        8.57      5.74 o 
  -8   6   8        2.72        3.29      3.81 o 
  -7   6   8        1.96        1.41      4.52 o 
  -6   6   8        0.00       -0.92      3.46 o 
  -5   6   8       12.26       10.79      4.30 o 
  -4   6   8        5.45        1.86      3.49 o 
  -3   6   8        9.93        9.33      2.68 o 
  -2   6   8       10.84        7.09      3.56 o 
  -1   6   8        0.95       -1.93      2.21 o 
   0   6   8        9.35       12.90      3.24 o 
   1   6   8       74.32       53.59      9.32 o 
   2   6   8       37.47       36.94      3.57 o 
   3   6   8        1.92        2.43      2.39 o 
   4   6   8        5.59        1.95      2.53 o 
   5   6   8        4.87        7.63      4.52 o 
  -8   7   8       13.02       16.96      3.98 o 
  -7   7   8        6.45        0.09      4.71 o 
  -6   7   8        0.93        3.67      4.61 o 
  -5   7   8        0.03       -1.98      4.14 o 
  -4   7   8        4.42        6.31      4.24 o 
  -3   7   8        2.05       -0.94      3.86 o 
  -2   7   8        1.35       -0.55      2.89 o 
  -1   7   8        0.34        5.54      3.10 o 
   0   7   8        0.01       -2.97      3.48 o 
   1   7   8        4.45        0.02      4.66 o 
   2   7   8        2.47        6.89      5.13 o 
   3   7   8        1.08        1.95      3.14 o 
  -6   8   8        1.66        4.52      4.80 o 
  -5   8   8        0.52        1.69      4.90 o 
  -4   8   8        2.18        2.26      4.33 o 
  -3   8   8        5.42        3.58      4.80 o 
  -2   8   8       16.26       14.22      6.40 o 
  -1   8   8       39.24       36.50      5.00 o 
   0   8   8        2.99       -0.36      3.46 o 
   1   8   8        1.75        6.06      5.84 o 
  -8   1   9       10.60        8.22      2.59 o 
  -7   1   9       29.97       25.03      4.44 o 
  -6   1   9        4.09        1.03      5.13 o 
  -5   1   9        0.24       -5.60      5.60 o 
  -4   1   9        1.12       -0.94      5.70 o 
  -3   1   9        0.03        1.51      4.26 o 
  -2   1   9        0.08       -2.62      4.14 o 
  -1   1   9       11.76        7.35      4.52 o 
   0   1   9        5.89        3.32      4.43 o 
   1   1   9       17.96       22.88      7.82 o 
   2   1   9        0.23       18.74      7.72 o 
  -8   2   9        6.53        6.14      2.43 o 
  -7   2   9       18.59       13.62      5.60 o 
  -6   2   9       12.34        7.44      8.66 o 
  -5   2   9        0.38       -4.45      4.45 o 
  -4   2   9        0.44       -1.59      4.49 o 
  -3   2   9        5.35        8.30      5.03 o 
  -2   2   9        0.87       -1.83      4.71 o 
  -1   2   9        9.00        3.88      4.66 o 
   0   2   9       27.52       35.59      8.76 o 
   1   2   9        1.21       -2.73      5.27 o 
   2   2   9        0.01        4.80      5.84 o 
  -7   3   9        4.21       -4.33      4.33 o 
  -6   3   9       48.41       47.27      4.99 o 
  -5   3   9        8.84       -6.69      7.53 o 
  -4   3   9        4.02       -0.38      7.06 o 
  -3   3   9        1.33        1.39      4.69 o 
  -2   3   9        6.63        4.33      6.78 o 
  -1   3   9        1.74        5.18      6.12 o 
   0   3   9        9.22       12.34      7.06 o 
   1   3   9        2.27        3.20      6.12 o 
   2   3   9        0.19        1.13      5.65 o 
  -6   4   9        0.09        1.22      4.71 o 
  -5   4   9        1.89       -1.69      3.39 o 
   0   4   9        0.00       -1.69      5.74 o 
   1   4   9        0.20        3.20      6.03 o 
  -4   5   9        0.44       -1.04      3.30 o 
  -3   5   9        0.00        1.22      3.01 o 
                                                 
